# Supplementary material for: Administration of a Postbiotic Causes Immunomodulatory Responses in Broiler Gut and Reduces Disease Pathogenesis Following Challenge
Source: Microorganisms. 2019 Aug 17;7(8):268. doi: 10.3390/microorganisms7080268 (PMC6723925; doi:10.3390/microorganisms7080268)
Supplement: Supplementary file 1 [file microorganisms-07-00268-s001.zip]

Archive with 1 entries (1 files):
- microorganisms-553276-supplementary.xlsx
