# Supplementary material for: Administration of a Postbiotic Causes Immunomodulatory Responses in Broiler Gut and Reduces Disease Pathogenesis Following Challenge
Source: Microorganisms. 2019 Aug 17;7(8):268. doi: 10.3390/microorganisms7080268 (PMC6723925; doi:10.3390/microorganisms7080268)
Supplement: Supplementary file 1 [file microorganisms-07-00268-s001.zip › microorganisms-553276-supplementary.xlsx]

## Sheet: 9_vrs_7.all
Table S1. Peptide Identifiers as Shown in Figure 4
Spot Number	Human Uniprot ID	Protein Name	Human site	Chicken site	Chicken Peptide Sequence
1	Q92529	SHC-transforming protein 3; Neuronal Shc; N-Shc; Protein Rai; SHC-transforming protein C; Src homology 2 domain-containing-transforming protein C3; SH2 domain protein C3;	Y342	Y343	AAAEHPYYNNIPNKM
2	P01100	Proto-oncogene c-Fos; Cellular oncogene fos; G0/G1 switch regulatory protein 7;	S362	S349	AAAHRKGSSSNEPSS
3	P05062	Fructose-bisphosphate aldolase B; EC=4.1.2.13; Liver-type aldolase;	T39	T39	AADESVGTMGNRLQR
4	P20338	Ras-related protein Rab-4A;	S199	S199	AALRQLRSPRRAQAQ
5	P16949	Stathmin; Leukemia-associated phosphoprotein p18; Metablastin; Oncoprotein 18; Op18; Phosphoprotein p19; pp19; Prosolin; Protein Pr22; pp17;	S38	S35	AAPEFPLSPPKKKDL
6	P51659	Peroxisomal multifunctional enzyme type 2; MFE-2; 17-beta-hydroxysteroid dehydrogenase 4; 17-beta-HSD 4; D-bifunctional protein; DBP; Multifunctional protein 2; MPF-2; Contains: (3R)-hydroxyacyl-CoA dehydrogenase; EC=1.1.1.n12; Contains: Enoyl-CoA hydratase 2; EC=4.2.1.107; EC=4.2.1.119; 3-alpha,7-alpha,12-alpha-trihydroxy-5-beta-cholest-24-enoyl-CoA hydratase;	S318	S325	AATSTATSTSASSFA
7	P16234	Platelet-derived growth factor receptor alpha; PDGF-R-alpha; PDGFR-alpha; EC=2.7.10.1; Alpha platelet-derived growth factor receptor; Alpha-type platelet-derived growth factor receptor; CD140 antigen-like family member A; CD140a antigen; Platelet-derived growth factor alpha receptor; Platelet-derived growth factor receptor 2; PDGFR-2; CD_antigen=CD140a; Flags: Precursor;	Y720	Y720	ADESTRSYVILSFEN
8	P45954	Short/branched chain specific acyl-CoA dehydrogenase, mitochondrial; SBCAD; EC=1.3.8.5; 2-methyl branched chain acyl-CoA dehydrogenase; 2-MEBCAD; 2-methylbutyryl-coenzyme A dehydrogenase; 2-methylbutyryl-CoA dehydrogenase; Flags: Precursor;	Y199	Y188	ADKKGDYYVLNGNKF
9	Q9HCP0	Casein kinase I isoform gamma-1; CKI-gamma 1; EC=2.7.11.1;	Y263	Y242	ADTLKERYQKIGDTK
10	Q8WU20	Fibroblast growth factor receptor substrate 2; FGFR substrate 2; FGFR-signaling adaptor SNT; Suc1-associated neurotrophic factor target 1; SNT-1;	Y196	Y196	AEEQVHTYVNTTGVQ
11	Q00534	Cyclin-dependent kinase 6; EC=2.7.11.22; Cell division protein kinase 6; Serine/threonine-protein kinase PLSTIRE;	Y24	Y24	AEIGEGAYGKVFKAR
12	P13929	Beta-enolase; EC=4.2.1.11; 2-phospho-D-glycerate hydro-lyase; Enolase 3; Muscle-specific enolase; MSE; Skeletal muscle enolase;	Y131	Y131	AEKGVPLYRHIADLA
13	Q9Y450	HBS1-like protein; ERFS;	Y309	Y312	AGKASFAYAWVLDET
14	Q9UBK2	Peroxisome proliferator-activated receptor gamma coactivator 1-alpha; PGC-1-alpha; PPAR-gamma coactivator 1-alpha; PPARGC-1-alpha; Ligand effect modulator 6;	T299	T297	AGLTPPTTPPHKANQ
15	P45983	Mitogen-activated protein kinase 8; MAP kinase 8; MAPK 8; EC=2.7.11.24; JNK-46; Stress-activated protein kinase 1c; SAPK1c; Stress-activated protein kinase JNK1; c-Jun N-terminal kinase 1;	T183	T183	AGTSFMMTPYVVTRY
16	Q6PCE3	Glucose 1,6-bisphosphate synthase; EC=2.7.1.106; PMMLP; Phosphoglucomutase-2-like 1;	S175	S175	AGVMITASHNRKEDN
17	P23458	Tyrosine-protein kinase JAK1; EC=2.7.10.2; Janus kinase 1; JAK-1;	Y1034	Y1030	AIETDKEYYTVKDDL
18	P37231	Peroxisome proliferator-activated receptor gamma; PPAR-gamma; Nuclear receptor subfamily 1 group C member 3;	S112	S82	AIKMEPPSPPYFSEK
19	P34932	Heat shock 70 kDa protein 4; HSP70RY; Heat shock 70-related protein APG-2;	Y624	Y624	AKNAVEEYVYDMRDK
20	Q92598	Heat shock protein 105 kDa; Antigen NY-CO-25; Heat shock 110 kDa protein;	Y641	Y645	AKNAVEEYVYEFRDK
21	Q15118	[Pyruvate dehydrogenase (acetyl-transferring)] kinase isozyme 1, mitochondrial; EC=2.7.11.2; Pyruvate dehydrogenase kinase isoform 1; PDH kinase 1; Flags: Precursor;	Y243	Y215	AKSLCDLYYMSSPEL
22	Q9P2R7	Succinyl-CoA ligase [ADP-forming] subunit beta, mitochondrial; EC=6.2.1.5; ATP-specific succinyl-CoA synthetase subunit beta; Renal carcinoma antigen NY-REN-39; Succinyl-CoA synthetase beta-A chain; SCS-betaA; Flags: Precursor;	Y84	Y84	AKSPEEAYKIAKEIG
23	P20810	Calpastatin; Calpain inhibitor; Sperm BS-17 component;	S577	S378	ALDLLSDSLGQREPD
24	P41240	Tyrosine-protein kinase CSK; EC=2.7.10.2; C-Src kinase; Protein-tyrosine kinase CYL;	S364	S54	ALREKKFSTKSDVWS
25	P06744	Glucose-6-phosphate isomerase; GPI; EC=5.3.1.9; Autocrine motility factor; AMF; Neuroleukin; NLK; Phosphoglucose isomerase; PGI; Phosphohexose isomerase; PHI; Sperm antigen 36; SA-36;	T109	T108	ALRNRSNTPILVDGK
26	P43405	Tyrosine-protein kinase SYK; EC=2.7.10.2; Spleen tyrosine kinase; p72-Syk;	Y525	Y503	ALSADENYYKAQSHG
27	P52789	Hexokinase-2; EC=2.7.1.1; Hexokinase type II; HK II; Muscle form hexokinase;	Y461	Y462	AMVTAVAYRLSEQHR
28	P22607	Fibroblast growth factor receptor 3; FGFR-3; EC=2.7.10.1; CD_antigen=CD333; Flags: Precursor;	Y724	Y682	ANCTHDLYMIMRECW
29	Q12933	TNF receptor-associated factor 2; EC=6.3.2.-; E3 ubiquitin-protein ligase TRAF2; Tumor necrosis factor type 2 receptor-associated protein 3;	S11	S11	ANSTPPGSLDLSQPG
30	P52758	Ribonuclease UK114; EC=3.1.-.-; 14.5 kDa translational inhibitor protein; p14.5; Heat-responsive protein 12; UK114 antigen homolog;	Y21	Y21	APAPLGAYSQAVLVD
31	Q9BUB5	MAP kinase-interacting serine/threonine-protein kinase 1; EC=2.7.11.1; MAP kinase signal-integrating kinase 1; MAPK signal-integrating kinase 1; Mnk1;	T385	T344	APERGIPTPQVLQRN
32	P46940	Ras GTPase-activating-like protein IQGAP1; p195;	Y172	Y176	APQIQDLYGKVDFTE
33	O95757	Heat shock 70 kDa protein 4L; Heat shock 70-related protein APG-1; Osmotic stress protein 94;	T761	T764	AQNKLSLTQDPVVKV
34	Q9Y4K3	TNF receptor-associated factor 6; EC=6.3.2.-; E3 ubiquitin-protein ligase TRAF6; Interleukin-1 signal transducer; RING finger protein 85;	Y353	Y379	AQQCNGIYIWKIENF
35	Q15139	Serine/threonine-protein kinase D1; EC=2.7.11.13; Protein kinase C mu type; Protein kinase D; nPKC-D1; nPKC-mu;	S738	S651	ARIIGEKSFRRSVVG
36	P53349	Mitogen-activated protein kinase kinase kinase 1; EC=2.7.11.25; MAPK/ERK kinase kinase 1; MEK kinase 1; MEKK 1;	T1381	T1236	ARLASKGTGAGEFQG
37	P49841	Glycogen synthase kinase-3 beta; GSK-3 beta; EC=2.7.11.26; Serine/threonine-protein kinase GSK3B; EC=2.7.11.1;	S389	S359	ARNQAAASTPTNATA
38	O14974	Protein phosphatase 1 regulatory subunit 12A; Myosin phosphatase-targeting subunit 1; Myosin phosphatase target subunit 1; Protein phosphatase myosin-binding subunit;	T696	T654	ARQSRRSTQGVTLTD
39	Q80YE7	Death-associated protein kinase 1; DAP kinase 1; EC=2.7.11.1;	S308	S308	ARRKWKQSVRLISLC
40	P49023	Paxillin;	Y118	Y118	ASEEEHVYSFPNKQK
41	Q13131	5'-AMP-activated protein kinase catalytic subunit alpha-1; AMPK subunit alpha-1; EC=2.7.11.1; Acetyl-CoA carboxylase kinase; ACACA kinase; EC=2.7.11.27; Hydroxymethylglutaryl-CoA reductase kinase; HMGCR kinase; EC=2.7.11.31; Tau-protein kinase PRKAA1; EC=2.7.11.26;	S496	S496	ATPQRSGSVSNYRSC
42	P51659	Peroxisomal multifunctional enzyme type 2; MFE-2; 17-beta-hydroxysteroid dehydrogenase 4; 17-beta-HSD 4; D-bifunctional protein; DBP; Multifunctional protein 2; MPF-2; Contains: (3R)-hydroxyacyl-CoA dehydrogenase; EC=1.1.1.n12; Contains: Enoyl-CoA hydratase 2; EC=4.2.1.107; EC=4.2.1.119; 3-alpha,7-alpha,12-alpha-trihydroxy-5-beta-cholest-24-enoyl-CoA hydratase;	T319	T326	ATSTATSTSASSFAL
43	P47712	Cytosolic phospholipase A2; cPLA2; Phospholipase A2 group IVA; Includes: Phospholipase A2; EC=3.1.1.4; Phosphatidylcholine 2-acylhydrolase; Includes: Lysophospholipase; EC=3.1.1.5;	S228	S228	ATYIAGLSGSTWYMS
44	P16070	CD44 antigen; CDw44; Epican; Extracellular matrix receptor III; ECMR-III; GP90 lymphocyte homing/adhesion receptor; HUTCH-I; Heparan sulfate proteoglycan; Hermes antigen; Hyaluronate receptor; Phagocytic glycoprotein 1; PGP-1; Phagocytic glycoprotein I; PGP-I; CD_antigen=CD44; Flags: Precursor;	S672	S322	AVCIAVNSRRRCGQK
45	P51692	Signal transducer and activator of transcription 5B;	Y740	Y741	AVCSHPHYNMYTQNP
46	P05387	60S acidic ribosomal protein P2; Renal carcinoma antigen NY-REN-44;	S17	S17	AVLGGNESPTSKDLK
47	Q9UBC2	Epidermal growth factor receptor substrate 15-like 1; Eps15-related protein; Eps15R;	S229	S226	AVPVLPASPPPKDSL
48	Q01813	6-phosphofructokinase type C; EC=2.7.1.11; 6-phosphofructokinase, platelet type; Phosphofructo-1-kinase isozyme C; PFK-C; Phosphofructokinase 1; Phosphohexokinase;	S386	S386	AVRLRGRSFENNLNT
49	P09960	Leukotriene A-4 hydrolase; LTA-4 hydrolase; EC=3.3.2.6; Leukotriene A(4) hydrolase;	Y417	Y417	AYVQQFAYKSIVTDE
50	P14921	Protein C-ets-1; p54;	T38	T82	CADVPLLTPSSKEMM
51	Q9UIK5	Tomoregulin-2; TR-2; Hyperplastic polyposis protein 1; Transmembrane protein with EGF-like and two follistatin-like domains; Flags: Precursor;	Y202	Y145	CASDGKSYDNACQIK
52	O43318	Mitogen-activated protein kinase kinase kinase 7; EC=2.7.11.25; Transforming growth factor-beta-activated kinase 1; TGF-beta-activated kinase 1;	T187	T177	CDIQTHMTNNKGSAA
53	P19838	Nuclear factor NF-kappa-B p105 subunit; DNA-binding factor KBF1; EBP-1; Nuclear factor of kappa light polypeptide gene enhancer in B-cells 1; Contains: Nuclear factor NF-kappa-B p50 subunit;	S932	S946	CDSGVETSFRKLSFT
54	Q9H257	Caspase recruitment domain-containing protein 9; hCARD9;	T231	S238	CKLERKHSMKLKHAI
55	P35367	Histamine H1 receptor; H1R; HH1R;	T478	T447	CNENFKKTFKKILHI
56	Q15075	Early endosome antigen 1; Endosome-associated protein p162; Zinc finger FYVE domain-containing protein 2;	T1392	T1392	CSAKNALTPSSKKPV
57	P09917	Arachidonate 5-lipoxygenase; 5-LO; 5-lipoxygenase; EC=1.13.11.34;	S272	T266	CSLERNLTLEEEVKV
58	P35372	Mu-type opioid receptor; M-OR-1; MOR-1; Mu opiate receptor; Mu opioid receptor; MOP; hMOP;	Y168	Y168	CTMSVDRYVAVCHPV
59	P84022	Mothers against decapentaplegic homolog 3; MAD homolog 3; Mad3; Mothers against DPP homolog 3; hMAD-3; JV15-2; SMAD family member 3; SMAD 3; Smad3; hSMAD3;	S208	S125	DAGSPNLSPNPMSPA
60	P11310	Medium-chain specific acyl-CoA dehydrogenase, mitochondrial; MCAD; EC=1.3.8.7; Flags: Precursor;	Y400	Y395	DARITEIYEGTSEIQ
61	P45954	Short/branched chain specific acyl-CoA dehydrogenase, mitochondrial; SBCAD; EC=1.3.8.5; 2-methyl branched chain acyl-CoA dehydrogenase; 2-MEBCAD; 2-methylbutyryl-coenzyme A dehydrogenase; 2-methylbutyryl-CoA dehydrogenase; Flags: Precursor;	Y413	Y414	DCKIGTIYEGTSNIQ
62	P20810	Calpastatin; Calpain inhibitor; Sperm BS-17 component;	S575	S376	DDALDLLSDSLGQRE
63	Q16665	Hypoxia-inducible factor 1-alpha; HIF-1-alpha; HIF1-alpha; ARNT-interacting protein; Basic-helix-loop-helix-PAS protein MOP1; Class E basic helix-loop-helix protein 78; bHLHe78; Member of PAS protein 1; PAS domain-containing protein 8;	S576	S574	DDDFQLRSFDQLSPL
64	P07948	Tyrosine-protein kinase Lyn; EC=2.7.10.2; Lck/Yes-related novel protein tyrosine kinase; V-yes-1 Yamaguchi sarcoma viral related oncogene homolog; p53Lyn; p56Lyn;	Y508	Y488	DDFYTATEGQYQQQP
65	P35568	Insulin receptor substrate 1; IRS-1;	S616	T175	DDGYMPMTPGVAAAL
66	P20645	Cation-dependent mannose-6-phosphate receptor; CD Man-6-P receptor; CD-MPR; 46 kDa mannose 6-phosphate receptor; MPR 46; Flags: Precursor;	S267	S268	DDQLGDESEERDDHL
67	P19367	Hexokinase-1; EC=2.7.1.1; Brain form hexokinase; Hexokinase type I; HK I;	T821	T822	DDSIIVKTVCGAVSK
68	P29323	Ephrin type-B receptor 2; EC=2.7.10.1; Developmentally-regulated Eph-related tyrosine kinase; ELK-related tyrosine kinase; EPH tyrosine kinase 3; EPH-like kinase 5; EK5; hEK5; Renal carcinoma antigen NY-REN-47; Tyrosine-protein kinase TYRO5; Tyrosine-protein kinase receptor EPH-3; Flags: Precursor;	Y780	Y798	DDTSDPTYTSALGGK
69	P54762	Ephrin type-B receptor 1; EC=2.7.10.1; ELK; EPH tyrosine kinase 2; EPH-like kinase 6; EK6; hEK6; Neuronally-expressed EPH-related tyrosine kinase; NET; Tyrosine-protein kinase receptor EPH-2; Flags: Precursor;	Y778	Y781	DDTSDPTYTSSLGGK
70	P24385	G1/S-specific cyclin-D1; B-cell lymphoma 1 protein; BCL-1; BCL-1 oncogene; PRAD1 oncogene;	T286	T283	DEADLSCTPTDVRDV
71	O15530	3-phosphoinositide-dependent protein kinase 1; hPDK1; EC=2.7.11.1;	Y376	Y380	DEDCYGNYDNLLSQF
72	Q16539	Mitogen-activated protein kinase 14; MAP kinase 14; MAPK 14; EC=2.7.11.24; Cytokine suppressive anti-inflammatory drug-binding protein; CSAID-binding protein; CSBP; MAP kinase MXI2; MAX-interacting protein 2; Mitogen-activated protein kinase p38 alpha; MAP kinase p38 alpha; Stress-activated protein kinase 2a; SAPK2a;	Y323	Y324	DEPVADPYDQSFESR
73	P51659	Peroxisomal multifunctional enzyme type 2; MFE-2; 17-beta-hydroxysteroid dehydrogenase 4; 17-beta-HSD 4; D-bifunctional protein; DBP; Multifunctional protein 2; MPF-2; Contains: (3R)-hydroxyacyl-CoA dehydrogenase; EC=1.1.1.n12; Contains: Enoyl-CoA hydratase 2; EC=4.2.1.107; EC=4.2.1.119; 3-alpha,7-alpha,12-alpha-trihydroxy-5-beta-cholest-24-enoyl-CoA hydratase;	T15	T15	DGRVVLVTGAGGGLG
74	P32004	Neural cell adhesion molecule L1; N-CAM-L1; NCAM-L1; CD_antigen=CD171; Flags: Precursor;	Y1229	Y1141	DGSFIGQYSGKKEKE
75	Q16649	Nuclear factor interleukin-3-regulated protein; E4 promoter-binding protein 4; Interleukin-3 promoter transcriptional activator; Interleukin-3-binding protein 1; Transcriptional activator NF-IL3A;	S286	S283	DGVVGKSSDGEDEQQ
76	Q15418	Ribosomal protein S6 kinase alpha-1; S6K-alpha-1; EC=2.7.11.1; 90 kDa ribosomal protein S6 kinase 1; p90-RSK 1; p90RSK1; p90S6K; MAP kinase-activated protein kinase 1a; MAPK-activated protein kinase 1a; MAPKAP kinase 1a; MAPKAPK-1a; Ribosomal S6 kinase 1; RSK-1;	S221	S239	DHEKKAYSFCGTVEY
77	P29466	Caspase-1; CASP-1; EC=3.4.22.36; Interleukin-1 beta convertase; IL-1BC; Interleukin-1 beta-converting enzyme; ICE; IL-1 beta-converting enzyme; p45; Contains: Caspase-1 subunit p20; Contains: Caspase-1 subunit p10; Flags: Precursor;	S227	S106	DHKDHLTSDSTFLVF
78	P11362	Fibroblast growth factor receptor 1; FGFR-1; EC=2.7.10.1; Basic fibroblast growth factor receptor 1; BFGFR; bFGF-R-1; Fms-like tyrosine kinase 2; FLT-2; N-sam; Proto-oncogene c-Fgr; CD_antigen=CD331; Flags: Precursor;	Y654	Y649	DIHHIDYYKKTTNGR
79	P07333	Macrophage colony-stimulating factor 1 receptor; CSF-1 receptor; CSF-1-R; CSF-1R; M-CSF-R; EC=2.7.10.1; Proto-oncogene c-Fms; CD_antigen=CD115; Flags: Precursor;	Y809	Y805	DIMNDSNYVVKGNAR
80	P09619	Platelet-derived growth factor receptor beta; PDGF-R-beta; PDGFR-beta; EC=2.7.10.1; Beta platelet-derived growth factor receptor; Beta-type platelet-derived growth factor receptor; CD140 antigen-like family member B; Platelet-derived growth factor receptor 1; PDGFR-1; CD_antigen=CD140b; Flags: Precursor;	Y857	Y824	DIMRDSNYISKGSTF
81	P35968	Vascular endothelial growth factor receptor 2; VEGFR-2; EC=2.7.10.1; Fetal liver kinase 1; FLK-1; Kinase insert domain receptor; KDR; Protein-tyrosine kinase receptor flk-1; CD_antigen=CD309; Flags: Precursor;	Y1059	Y1052	DIYKDPDYVRKGDAR
82	P35916	Vascular endothelial growth factor receptor 3; VEGFR-3; EC=2.7.10.1; Fms-like tyrosine kinase 4; FLT-4; Tyrosine-protein kinase receptor FLT4; Flags: Precursor;	Y1068	Y1074	DIYKDPDYVRKGSAR
83	P33552	Cyclin-dependent kinases regulatory subunit 2; CKS-2;	Y17	Y17	DKYFDEQYEYRHVML
84	P29353	SHC-transforming protein 1; SHC-transforming protein 3; SHC-transforming protein A; Src homology 2 domain-containing-transforming protein C1; SH2 domain protein C1;	Y427	Y262	DLFDDPCYINTQALQ
85	O95125	Zinc finger protein 202; Zinc finger protein with KRAB and SCAN domains 10;	T502	T689	DLMRHQRTHTGEKPF
86	Q9Y478	5'-AMP-activated protein kinase subunit beta-1; AMPK subunit beta-1; AMPKb;	S182	S185	DMSELSSSPPGPYHQ
87	P04406	Glyceraldehyde-3-phosphate dehydrogenase; GAPDH; EC=1.2.1.12; Peptidyl-cysteine S-nitrosylase GAPDH; EC=2.6.99.-;	Y42	Y118	DPFIDLNYMVYMFKY
88	P12931	Proto-oncogene tyrosine-protein kinase Src; EC=2.7.10.2; Proto-oncogene c-Src; pp60c-src; p60-Src;	S17	S17	DPSQRRRSLEPPDST
89	O15111	Inhibitor of nuclear factor kappa-B kinase subunit alpha; I-kappa-B kinase alpha; IKK-A; IKK-alpha; IkBKA; IkappaB kinase; EC=2.7.11.10; Conserved helix-loop-helix ubiquitous kinase; I-kappa-B kinase 1; IKK1; Nuclear factor NF-kappa-B inhibitor kinase alpha; NFKBIKA; Transcription factor 16; TCF-16;	S180	S194	DQGSLCTSFVGTLQY
90	Q05769	Prostaglandin G/H synthase 2; EC=1.14.99.1; Cyclooxygenase-2; COX-2; Glucocorticoid-regulated inflammatory cyclooxygenase; Gripghs; Macrophage activation-associated marker protein P71/73; PES-2; PHS II; Prostaglandin H2 synthase 2; PGH synthase 2; PGHS-2; Prostaglandin-endoperoxide synthase 2; TIS10 protein; Flags: Precursor;	Y446	Y446	DQSRQMRYQSLNEYR
91	P10809	60 kDa heat shock protein, mitochondrial; 60 kDa chaperonin; Chaperonin 60; CPN60; Heat shock protein 60; HSP-60; Hsp60; HuCHA60; Mitochondrial matrix protein P1; P60 lymphocyte protein; Flags: Precursor;	Y227	Y227	DRGYISPYFINTAKG
92	Q05397	Focal adhesion kinase 1; FADK 1; EC=2.7.10.2; Focal adhesion kinase-related nonkinase; FRNK; Protein phosphatase 1 regulatory subunit 71; PPP1R71; Protein-tyrosine kinase 2; p125FAK; pp125FAK;	Y925	Y934	DRSNDKVYENVTGLV
93	P98179	Putative RNA-binding protein 3; RNA-binding motif protein 3; RNPL;	Y155	Y164	DRSSGGSYRDSYDSY
94	Q14289	Protein-tyrosine kinase 2-beta; EC=2.7.10.2; Calcium-dependent tyrosine kinase; CADTK; Calcium-regulated non-receptor proline-rich tyrosine kinase; Cell adhesion kinase beta; CAK-beta; CAKB; Focal adhesion kinase 2; FADK 2; Proline-rich tyrosine kinase 2; Related adhesion focal tyrosine kinase; RAFTK;	Y881	Y846	DRTDDMVYSNVMDLV
95	P31153	S-adenosylmethionine synthase isoform type-2; AdoMet synthase 2; EC=2.5.1.6; Methionine adenosyltransferase 2; MAT 2; Methionine adenosyltransferase II; MAT-II;	Y101	Y102	DSAKGFDYKTCNVLV
96	P40763	Signal transducer and activator of transcription 3; Acute-phase response factor;	Y705	Y703	DSGSAAPYLKTKFIC
97	O00418	Eukaryotic elongation factor 2 kinase; eEF-2 kinase; eEF-2K; EC=2.7.11.20; Calcium/calmodulin-dependent eukaryotic elongation factor 2 kinase;	S398	S398	DSLPCSPSSATPHSQ
98	Q9UBC2	Epidermal growth factor receptor substrate 15-like 1; Eps15-related protein; Eps15R;	S241	S238	DSLRSTPSHGSVNSL
99	P25963	NF-kappa-B inhibitor alpha; I-kappa-B-alpha; IkB-alpha; IkappaBalpha; Major histocompatibility complex enhancer-binding protein MAD3;	Y42	Y46	DSMKEEEYRQLVREL
100	P52799	Ephrin-B2; EPH-related receptor tyrosine kinase ligand 5; LERK-5; HTK ligand; HTK-L; Flags: Precursor;	Y304	Y305	DSVFCPHYEKVSGDY
101	P18065	Insulin-like growth factor-binding protein 2; IBP-2; IGF-binding protein 2; IGFBP-2; Flags: Precursor;	S142	S129	DTDEYGASTEPPADN
102	P42224	Signal transducer and activator of transcription 1-alpha/beta; Transcription factor ISGF-3 components p91/p84;	Y701	Y1175	DTPKGNGYIRTELIS
103	P07358	Complement component C8 beta chain; Complement component 8 subunit beta; Flags: Precursor;	Y214	Y217	DTRFRKPYNVESYTP
104	P11274	Breakpoint cluster region protein; EC=2.7.11.1; Renal carcinoma antigen NY-REN-26;	Y177	Y185	DVVEKPFYVNMEYHH
105	P07358	Complement component C8 beta chain; Complement component 8 subunit beta; Flags: Precursor;	T346	T349	DYGTHYITEATVGGI
106	Q99759	Mitogen-activated protein kinase kinase kinase 3; EC=2.7.11.25; MAPK/ERK kinase kinase 3; MEK kinase 3; MEKK 3;	T294	T294	DYNDGRRTFPRIRRH
107	P07333	Macrophage colony-stimulating factor 1 receptor; CSF-1 receptor; CSF-1-R; CSF-1R; M-CSF-R; EC=2.7.10.1; Proto-oncogene c-Fms; CD_antigen=CD115; Flags: Precursor;	Y561	Y556	EACEGNNYIFIDPTQ
108	P11217	Glycogen phosphorylase, muscle form; EC=2.4.1.1; Myophosphorylase;	Y186	Y187	EADDWLRYGNPWEKA
109	Q14164	Inhibitor of nuclear factor kappa-B kinase subunit epsilon; I-kappa-B kinase epsilon; IKK-E; IKK-epsilon; IkBKE; EC=2.7.11.10; Inducible I kappa-B kinase; IKK-i;	S172	S172	EDDEKFVSVYGTEEY
110	Q9UHD2	Serine/threonine-protein kinase TBK1; EC=2.7.11.1; NF-kappa-B-activating kinase; T2K; TANK-binding kinase 1;	S172	S174	EDDEQFVSLYGTEEY
111	P06239	Tyrosine-protein kinase Lck; EC=2.7.10.2; Leukocyte C-terminal Src kinase; LSK; Lymphocyte cell-specific protein-tyrosine kinase; Protein YT16; Proto-oncogene Lck; T cell-specific protein-tyrosine kinase; p56-LCK;	Y505	Y154	EDFFTATEGQYQQQP
112	Q9UKG9	Peroxisomal carnitine O-octanoyltransferase; COT; EC=2.3.1.137;	S533	S533	EDPAFTASGGGGNFV
113	P41279	Mitogen-activated protein kinase kinase kinase 8; EC=2.7.11.25; Cancer Osaka thyroid oncogene; Proto-oncogene c-Cot; Serine/threonine-protein kinase cot; Tumor progression locus 2; TPL-2;	S400	S401	EDQPRCQSLDSALFE
114	P00533	Epidermal growth factor receptor; EC=2.7.10.1; Proto-oncogene c-ErbB-1; Receptor tyrosine-protein kinase erbB-1; Flags: Precursor;	Y1069	Y993	EDSFVQRYSSDPTGN
115	P10721	Mast/stem cell growth factor receptor Kit; SCFR; EC=2.7.10.1; Piebald trait protein; PBT; Proto-oncogene c-Kit; Tyrosine-protein kinase Kit; p145 c-kit; v-kit Hardy-Zuckerman 4 feline sarcoma viral oncogene homolog; CD_antigen=CD117; Flags: Precursor;	Y568	Y551	EEINGNNYVYIDPTQ
116	P20810	Calpastatin; Calpain inhibitor; Sperm BS-17 component;	S364	S172	EEKPKPLSESDLVDE
117	Q8WV28	B-cell linker protein; B-cell adapter containing a SH2 domain protein; B-cell adapter containing a Src homology 2 domain protein; Cytoplasmic adapter protein; Src homology 2 domain-containing leukocyte protein of 65 kDa; SLP-65;	Y96	Y115	EENPDDSYEPPPSEQ
118	O00763	Acetyl-CoA carboxylase 2; EC=6.4.1.2; ACC-beta; Includes: Biotin carboxylase; EC=6.3.4.14;	Y1489	Y1317	EFAEDRIYRHLEPAL
119	Q12933	TNF receptor-associated factor 2; EC=6.3.2.-; E3 ubiquitin-protein ligase TRAF2; Tumor necrosis factor type 2 receptor-associated protein 3;	T117	T117	EGCTWKGTIKEYESC
120	P19174	1-phosphatidylinositol 4,5-bisphosphate phosphodiesterase gamma-1; EC=3.1.4.11; PLC-148; Phosphoinositide phospholipase C-gamma-1; Phospholipase C-II; PLC-II; Phospholipase C-gamma-1; PLC-gamma-1;	Y783	Y714	EGRHPGFYVEANPMP
121	Q05682	Caldesmon; CDM;	S714	S434	EGVRNIKSMWEKGNV
122	P49840	Glycogen synthase kinase-3 alpha; GSK-3 alpha; EC=2.7.11.26; Serine/threonine-protein kinase GSK3A; EC=2.7.11.1;	T338	T245	EIIKVLGTPTREQIR
123	P16220	Cyclic AMP-responsive element-binding protein 1; CREB-1; cAMP-responsive element-binding protein 1;	S133	S119	EILSRRPSYRKILND
124	O75582	Ribosomal protein S6 kinase alpha-5; S6K-alpha-5; EC=2.7.11.1; 90 kDa ribosomal protein S6 kinase 5; Nuclear mitogen- and stress-activated protein kinase 1; RSK-like protein kinase; RSKL;	S376	S366	EKIFQGYSFVAPSIL
125	P24941	Cyclin-dependent kinase 2; EC=2.7.11.22; Cell division protein kinase 2; p33 protein kinase;	Y15	Y37	EKIGEGTYGVVYKAR
126	Q91VH1	Adiponectin receptor protein 1;	Y85	Y85	EKMEEFVYKVWEGRW
127	P52789	Hexokinase-2; EC=2.7.1.1; Hexokinase type II; HK II; Muscle form hexokinase;	Y301	Y304	EKMISGMYMGELVRL
128	P49023	Paxillin;	S272	S273	ELDELMASLSDFKFM
129	Q15796	Mothers against decapentaplegic homolog 2; MAD homolog 2; Mothers against DPP homolog 2; JV18-1; Mad-related protein 2; hMAD-2; SMAD family member 2; SMAD 2; Smad2; hSMAD2;	S255	S177	ELSPSTLSPVNHSLD
130	Q16816	Phosphorylase b kinase gamma catalytic chain, skeletal muscle/heart isoform; PHK-gamma-M; EC=2.7.11.19; Phosphorylase kinase subunit gamma-1; Serine/threonine-protein kinase PHKG1; EC=2.7.11.1; EC=2.7.11.26;	Y338	Y337	ELVVRDPYALKPIRK
131	O15111	Inhibitor of nuclear factor kappa-B kinase subunit alpha; I-kappa-B kinase alpha; IKK-A; IKK-alpha; IkBKA; IkappaB kinase; EC=2.7.11.10; Conserved helix-loop-helix ubiquitous kinase; I-kappa-B kinase 1; IKK1; Nuclear factor NF-kappa-B inhibitor kinase alpha; NFKBIKA; Transcription factor 16; TCF-16;	T23	T37	EMRDRLGTGGFGNVC
132	P21709	Ephrin type-A receptor 1; hEpha1; EC=2.7.10.1; EPH tyrosine kinase; EPH tyrosine kinase 1; Erythropoietin-producing hepatoma receptor; Tyrosine-protein kinase receptor EPH; Flags: Precursor;	Y781	Y746	ENDAEGTYETKGGKI
133	Q9ULC5	Long-chain-fatty-acid--CoA ligase 5; EC=6.2.1.3; Long-chain acyl-CoA synthetase 5; LACS 5;	Y96	Y119	ENGPCLGYRKPKQPY
134	P42765	3-ketoacyl-CoA thiolase, mitochondrial; EC=2.3.1.16; Acetyl-CoA acyltransferase; Beta-ketothiolase; Mitochondrial 3-oxoacyl-CoA thiolase; T1;	Y127	Y127	ENMSQAPYAVRNIRF
135	P27986	Phosphatidylinositol 3-kinase regulatory subunit alpha; PI3-kinase regulatory subunit alpha; PI3K regulatory subunit alpha; PtdIns-3-kinase regulatory subunit alpha; Phosphatidylinositol 3-kinase 85 kDa regulatory subunit alpha; PI3-kinase subunit p85-alpha; PtdIns-3-kinase regulatory subunit p85-alpha;	S608	S608	ENTEDQYSMVDDDED
136	Q99798	Aconitate hydratase, mitochondrial; Aconitase; EC=4.2.1.3; Citrate hydro-lyase; Flags: Precursor;	S670	S672	ENYGEGSSREHAALE
137	P60484	Phosphatidylinositol 3,4,5-trisphosphate 3-phosphatase and dual-specificity protein phosphatase PTEN; EC=3.1.3.16; EC=3.1.3.48; EC=3.1.3.67; Mutated in multiple advanced cancers 1; Phosphatase and tensin homolog;	S380	S353	EPDHYRYSDTTDSDP
138	P07858	Cathepsin B; EC=3.4.22.1; APP secretase; APPS; Cathepsin B1; Contains: Cathepsin B light chain; Contains: Cathepsin B heavy chain; Flags: Precursor;	Y219	Y133	EPGYSPSYKEDKHYG
139	P35568	Insulin receptor substrate 1; IRS-1;	Y896	Y409	EPKSPGEYINIDFGD
140	Q9NRR5	Ubiquilin-4; Ataxin-1 interacting ubiquitin-like protein; A1Up; Ataxin-1 ubiquitin-like-interacting protein A1U; Connexin43-interacting protein of 75 kDa; CIP75;	T16	T33	EPRIIRVTVKTPKEK
141	Q99759	Mitogen-activated protein kinase kinase kinase 3; EC=2.7.11.25; MAPK/ERK kinase kinase 3; MEK kinase 3; MEKK 3;	S166	S166	EPRSRHLSVSSQNTG
142	O43837	Isocitrate dehydrogenase [NAD] subunit beta, mitochondrial; EC=1.1.1.41; Isocitric dehydrogenase subunit beta; NAD(+)-specific ICDH subunit beta; Flags: Precursor;	S172	S171	EQTEGEYSSLEHESA
143	P24593	Insulin-like growth factor-binding protein 5; IBP-5; IGF-binding protein 5; IGFBP-5; Flags: Precursor;	S116	S4	ERESREHEEPTTSEM
144	P16234	Platelet-derived growth factor receptor alpha; PDGF-R-alpha; PDGFR-alpha; EC=2.7.10.1; Alpha platelet-derived growth factor receptor; Alpha-type platelet-derived growth factor receptor; CD140 antigen-like family member A; CD140a antigen; Platelet-derived growth factor alpha receptor; Platelet-derived growth factor receptor 2; PDGFR-2; CD_antigen=CD140a; Flags: Precursor;	Y754	Y754	ERKEGSKYSDIQRSV
145	Q8NHQ8	Ras association domain-containing protein 8; Carcinoma-associated protein HOJ-1;	S105	S105	ERTLYRQSLPPLAKL
146	Q07889	Son of sevenless homolog 1; SOS-1;	S1167	S1152	ESAPAESSPSKITSA
147	P22681	E3 ubiquitin-protein ligase CBL; EC=6.3.2.-; Casitas B-lineage lymphoma proto-oncogene; Proto-oncogene c-Cbl; RING finger protein 55; Signal transduction protein CBL;	Y700	Y636	ESDEDTEYMSPSSLP
148	Q16665	Hypoxia-inducible factor 1-alpha; HIF-1-alpha; HIF1-alpha; ARNT-interacting protein; Basic-helix-loop-helix-PAS protein MOP1; Class E basic helix-loop-helix protein 78; bHLHe78; Member of PAS protein 1; PAS domain-containing protein 8;	T796	T781	ESGLPQLTSYDCEVN
149	Q13557	Calcium/calmodulin-dependent protein kinase type II subunit delta; CaM kinase II subunit delta; CaMK-II subunit delta; EC=2.7.11.17;	T336	T341	ESTESSNTTIEDEDV
150	P06803	Serine/threonine-protein kinase pim-1; EC=2.7.11.1;	Y302	Y137	EWIRYHRYHGRSATV
151	P07711	Cathepsin L1; EC=3.4.22.15; Cathepsin L; Major excreted protein; MEP; Contains: Cathepsin L1 heavy chain; Contains: Cathepsin L1 light chain; Flags: Precursor;	T223	T228	EYNAANDTGFVDIPQ
152	P14618	Pyruvate kinase PKM; EC=2.7.1.40; Cytosolic thyroid hormone-binding protein; CTHBP; Opa-interacting protein 3; OIP-3; Pyruvate kinase 2/3; Pyruvate kinase muscle isozyme; Thyroid hormone-binding protein 1; THBP1; Tumor M2-PK; p58;	Y105	Y106	FASDPITYRPVAIAL
153	Q13085	Acetyl-CoA carboxylase 1; ACC1; EC=6.4.1.2; ACC-alpha; Includes: Biotin carboxylase; EC=6.3.4.14;	S1263	S1263	FCDSPPQSPTFPEAG
154	P62158	Calmodulin; CaM;	Y100	Y100	FDKDGNGYISAAELR
155	P00257	Adrenodoxin, mitochondrial; Adrenal ferredoxin; Ferredoxin-1; Hepato-ferredoxin; Flags: Precursor;	T129	T118	FEKLDAITDEEMDML
156	P29323	Ephrin type-B receptor 2; EC=2.7.10.1; Developmentally-regulated Eph-related tyrosine kinase; ELK-related tyrosine kinase; EPH tyrosine kinase 3; EPH-like kinase 5; EK5; hEK5; Renal carcinoma antigen NY-REN-47; Tyrosine-protein kinase TYRO5; Tyrosine-protein kinase receptor EPH-3; Flags: Precursor;	Y577	Y579	FERADSEYTDKLQHY
157	Q96PD6	2-acylglycerol O-acyltransferase 1; EC=2.3.1.22; Acyl-CoA:monoacylglycerol acyltransferase 1; MGAT1; Diacylglycerol O-acyltransferase candidate 2; hDC2; Diacylglycerol acyltransferase 2-like protein 1; Monoacylglycerol O-acyltransferase 1;	S158	S159	FFREYVMSAGMVSAS
158	P50750	Cyclin-dependent kinase 9; EC=2.7.11.22; EC=2.7.11.23; C-2K; Cell division cycle 2-like protein kinase 4; Cell division protein kinase 9; Serine/threonine-protein kinase PITALRE; Tat-associated kinase complex catalytic subunit;	S175	S175	FGLARAFSLAKNSQP
159	Q14693	Phosphatidate phosphatase LPIN1; EC=3.1.3.4; Lipin-1;	S449	S456	FGSSGADSGVESTSD
160	P04049	RAF proto-oncogene serine/threonine-protein kinase; EC=2.7.11.1; Proto-oncogene c-RAF; cRaf; Raf-1;	S43	S43	FGYQRRASDDGKISD
161	Q15717	ELAV-like protein 1; Hu-antigen R; HuR;	S158	S158	FIRFDKRSEAEEAIT
162	P17181	Interferon alpha/beta receptor 1; IFN-R-1; IFN-alpha/beta receptor 1; Cytokine receptor class-II member 1; Cytokine receptor family 2 member 1; CRF2-1; Type I interferon receptor 1; Flags: Precursor;	S535	S545	FKQSSRDSGNYSYDD
163	O15455	Toll-like receptor 3; CD_antigen=CD283; Flags: Precursor;	Y858	Y854	FLHNIQDYKLNHALC
164	Q13541	Eukaryotic translation initiation factor 4E-binding protein 1; 4E-BP1; eIF4E-binding protein 1; Phosphorylated heat- and acid-stable protein regulated by insulin 1; PHAS-I;	S65	S66	FLMECRNSPVAKTPP
165	P22455	Fibroblast growth factor receptor 4; FGFR-4; EC=2.7.10.1; CD_antigen=CD334; Flags: Precursor;	S419	S382	FPLKRQVSLESNSSM
166	P56524	Histone deacetylase 4; HD4; EC=3.5.1.98;	S246	S218	FPLRKTASEPNLKLR
167	P37238	Peroxisome proliferator-activated receptor gamma; PPAR-gamma; Nuclear receptor subfamily 1 group C member 3;	S317	S287	FQRCQFRSVEAVQEI
168	P42574	Caspase-3; CASP-3; EC=3.4.22.56; Apopain; Cysteine protease CPP32; CPP-32; Protein Yama; SREBP cleavage activity 1; SCA-1; Contains: Caspase-3 subunit p17; Contains: Caspase-3 subunit p12; Flags: Precursor;	S150	S158	FRGDKCRSLAGKPKL
169	P04792	Heat shock protein beta-1; HspB1; 28 kDa heat shock protein; Estrogen-regulated 24 kDa protein; Heat shock 27 kDa protein; HSP 27; Stress-responsive protein 27; SRP27;	S15	S15	FTFLTSPSWEPFRDW
170	Q14790	Caspase-8; CASP-8; EC=3.4.22.61; Apoptotic cysteine protease; Apoptotic protease Mch-5; CAP4; FADD-homologous ICE/ced-3-like protease; FADD-like ICE; FLICE; ICE-like apoptotic protease 5; MORT1-associated ced-3 homolog; MACH; Contains: Caspase-8 subunit p18; Contains: Caspase-8 subunit p10; Flags: Precursor;	S347	S350	FTGQNCQSLAGKPKV
171	P35232	Prohibitin;	Y114	Y117	FTSIGEDYDERVLPS
172	Q96B97	SH3 domain-containing kinase-binding protein 1; CD2-binding protein 3; CD2BP3; Cbl-interacting protein of 85 kDa; Human Src family kinase-binding protein 1; HSB-1;	S503	S577	FTSSSLSSPDFFDSP
173	Q9UP38	Frizzled-1; Fz-1; hFz1; FzE1; Flags: Precursor;	Y607	Y552	FTVFMIKYLMTLIVG
174	P01112	GTPase HRas; H-Ras-1; Ha-Ras; Transforming protein p21; c-H-ras; p21ras; Contains: GTPase HRas, N-terminally processed; Flags: Precursor;	T35	T35	FVDEYDPTIEDSYRK
175	P35968	Vascular endothelial growth factor receptor 2; VEGFR-2; EC=2.7.10.1; Fetal liver kinase 1; FLK-1; Kinase insert domain receptor; KDR; Protein-tyrosine kinase receptor flk-1; CD_antigen=CD309; Flags: Precursor;	S984	S976	FVEERSLSDVEEEDA
176	P19838	Nuclear factor NF-kappa-B p105 subunit; DNA-binding factor KBF1; EBP-1; Nuclear factor of kappa light polypeptide gene enhancer in B-cells 1; Contains: Nuclear factor NF-kappa-B p50 subunit;	S337	S345	FVQLRRKSDLETSEP
177	P31946	14-3-3 protein beta/alpha; Protein 1054; Protein kinase C inhibitor protein 1; KCIP-1; Contains: 14-3-3 protein beta/alpha, N-terminally processed;	S186	S188	FYYEILNSPEKACSL
178	P14060	3 beta-hydroxysteroid dehydrogenase/Delta 5-->4-isomerase type 1; 3 beta-hydroxysteroid dehydrogenase/Delta 5-->4-isomerase type I; 3-beta-HSD I; Trophoblast antigen FDO161G; Includes: 3-beta-hydroxy-Delta(5)-steroid dehydrogenase; EC=1.1.1.145; 3-beta-hydroxy-5-ene steroid dehydrogenase; Progesterone reductase; Includes: Steroid Delta-isomerase; EC=5.3.3.1; Delta-5-3-ketosteroid isomerase;	T260	T290	FYYISDDTPHMSYAD
179	Q96P20	NACHT, LRR and PYD domains-containing protein 3; Angiotensin/vasopressin receptor AII/AVP-like; Caterpiller protein 1.1; CLR1.1; Cold autoinflammatory syndrome 1 protein; Cryopyrin; PYRIN-containing APAF1-like protein 1;	T233	T24	GAAGVGKTALIRRFL
180	Q96EB6	NAD-dependent protein deacetylase sirtuin-1; hSIRT1; EC=3.5.1.-; Regulatory protein SIR2 homolog 1; SIR2-like protein 1; hSIR2; Contains: SirtT1 75 kDa fragment; 75SirT1;	S661	S519	GAEVYSDSEDDMISS
181	P50552	Vasodilator-stimulated phosphoprotein; VASP;	S239	S624	GAKLRKVSRGEDSSS
182	Q9NS68	Tumor necrosis factor receptor superfamily member 19; TRADE; Toxicity and JNK inducer; Flags: Precursor;	Y122	Y121	GDCLPGFYRKTKLGG
183	Q86U86	Protein polybromo-1; hPB1; BRG1-associated factor 180; BAF180; Polybromo-1D;	S1168	S1167	GDCVFIKSHGLVRPR
184	P30613	Pyruvate kinase PKLR; EC=2.7.1.40; Pyruvate kinase 1; Pyruvate kinase isozymes L/R; R-type/L-type pyruvate kinase; Red cell/liver pyruvate kinase;	T556	T512	GDLVIVLTGWRPGSG
185	P55895	V(D)J recombination-activating protein 2; RAG-2;	Y138	Y96	GDVPEARYGHTINVV
186	Q96DR7	Rho guanine nucleotide exchange factor 26; SH3 domain-containing guanine exchange factor;	Y380	Y152	GEENAVLYQNYKEKA
187	P11217	Glycogen phosphorylase, muscle form; EC=2.4.1.1; Myophosphorylase;	S15	S15	GERRKQISVRGIAGL
188	P14618	Pyruvate kinase PKM; EC=2.7.1.40; Cytosolic thyroid hormone-binding protein; CTHBP; Opa-interacting protein 3; OIP-3; Pyruvate kinase 2/3; Pyruvate kinase muscle isozyme; Thyroid hormone-binding protein 1; THBP1; Tumor M2-PK; p58;	Y370	Y371	GETAKGDYPLEAVRM
189	Q92481	Transcription factor AP-2-beta; AP2-beta; Activating enhancer-binding protein 2-beta;	S258	S258	GEVQRRLSPPECLNA
190	P53597	Succinyl-CoA ligase [ADP/GDP-forming] subunit alpha, mitochondrial; EC=6.2.1.4; EC=6.2.1.5; Succinyl-CoA synthetase subunit alpha; SCS-alpha; Flags: Precursor;	T69	T54	GFTGKQGTFHSQQAL
191	P46108	Adapter molecule crk; Proto-oncogene c-Crk; p38;	Y221	Y222	GGPEPGPYAQPSINT
192	Q13541	Eukaryotic translation initiation factor 4E-binding protein 1; 4E-BP1; eIF4E-binding protein 1; Phosphorylated heat- and acid-stable protein regulated by insulin 1; PHAS-I;	T46	T47	GGTVFGTTPGGTRII
193	P49815	Tuberin; Tuberous sclerosis 2 protein;	T1462	T1423	GHRPRGYTISDSAPS
194	Q4G176	Acyl-CoA synthetase family member 3, mitochondrial; EC=6.2.1.-; Flags: Precursor;	Y355	Y348	GHTLLERYGMTEIGM
195	P35222	Catenin beta-1; Beta-catenin;	T41	T25	GIHSGATTTAPSLSG
196	Q99683	Mitogen-activated protein kinase kinase kinase 5; EC=2.7.11.25; Apoptosis signal-regulating kinase 1; ASK-1; MAPK/ERK kinase kinase 5; MEK kinase 5; MEKK 5;	T838	T693	GINPCTETFTGTLQY
197	P06493	Cyclin-dependent kinase 1; CDK1; EC=2.7.11.22; EC=2.7.11.23; Cell division control protein 2 homolog; Cell division protein kinase 1; p34 protein kinase;	T161	T161	GIPVRVYTHEVVTLW
198	Q9NST1	Patatin-like phospholipase domain-containing protein 3; EC=3.1.1.3; Acylglycerol O-acyltransferase; EC=2.3.1.-; Adiponutrin; Calcium-independent phospholipase A2-epsilon; iPLA2-epsilon;	S122	S123	GISLTRVSDGENVIL
199	P00519	Tyrosine-protein kinase ABL1; EC=2.7.10.2; Abelson murine leukemia viral oncogene homolog 1; Abelson tyrosine-protein kinase 1; Proto-oncogene c-Abl; p150;	T844	T395	GKGTPLGTPATSPPP
200	P15336	Cyclic AMP-dependent transcription factor ATF-2; cAMP-dependent transcription factor ATF-2; EC=2.3.1.48; Activating transcription factor 2; Cyclic AMP-responsive element-binding protein 2; CREB-2; cAMP-responsive element-binding protein 2; HB16; Histone acetyltransferase ATF2; cAMP response element-binding protein CRE-BP1;	S90	S72	GLFNELASPFENEFK
201	Q05682	Caldesmon; CDM;	S744	S464	GLKVGVSSRINEWLT
202	P17936	Insulin-like growth factor-binding protein 3; IBP-3; IGF-binding protein 3; IGFBP-3; Flags: Precursor;	S138	S110	GLRLGNSSDSEEDRS
203	Q13255	Metabotropic glutamate receptor 1; mGluR1; Flags: Precursor;	Y672	Y658	GLSSAMCYSALVTKT
204	Q9UGJ0	5'-AMP-activated protein kinase subunit gamma-2; AMPK gamma2; AMPK subunit gamma-2; H91620p;	T165	T160	GLSSSPSTPTQVTKQ
205	P07858	Cathepsin B; EC=3.4.22.1; APP secretase; APPS; Cathepsin B1; Contains: Cathepsin B light chain; Contains: Cathepsin B heavy chain; Flags: Precursor;	Y173	Y86	GLVSGGLYDSHVGCR
206	P42684	Abelson tyrosine-protein kinase 2; EC=2.7.10.2; Abelson murine leukemia viral oncogene homolog 2; Abelson-related gene protein; Tyrosine-protein kinase ARG;	Y261	Y246	GLVTTLHYPAPKCNK
207	P11142	Heat shock cognate 71 kDa protein; Heat shock 70 kDa protein 8;	Y41	Y41	GNRTTPSYVAFTDTE
208	Q9NRR5	Ubiquilin-4; Ataxin-1 interacting ubiquitin-like protein; A1Up; Ataxin-1 ubiquitin-like-interacting protein A1U; Connexin43-interacting protein of 75 kDa; CIP75;	S318	S281	GNSESSSSQPLRTEN
209	Q92506	Estradiol 17-beta-dehydrogenase 8; EC=1.1.1.62; 17-beta-hydroxysteroid dehydrogenase 8; 17-beta-HSD 8; 3-oxoacyl-[acyl-carrier-protein] reductase; EC=1.1.1.-; Protein Ke6; Ke-6; Really interesting new gene 2 protein; Testosterone 17-beta-dehydrogenase 8; EC=1.1.1.239;	Y169	Y152	GNSGQSIYSASKAGI
210	P17655	Calpain-2 catalytic subunit; EC=3.4.22.53; Calcium-activated neutral proteinase 2; CANP 2; Calpain M-type; Calpain large polypeptide L2; Calpain-2 large subunit; Millimolar-calpain; M-calpain; Flags: Precursor;	T370	T370	GNWRRGATAGGCRNY
211	P31040	Succinate dehydrogenase [ubiquinone] flavoprotein subunit, mitochondrial; EC=1.3.5.1; Flavoprotein subunit of complex II; Fp; Flags: Precursor;	Y365	Y200	GPEKDHVYLQLHHLP
212	P19878	Neutrophil cytosol factor 2; NCF-2; 67 kDa neutrophil oxidase factor; NADPH oxidase activator 2; Neutrophil NADPH oxidase factor 2; p67-phox;	T233	T222	GPPPRPKTPEILRAL
213	P06744	Glucose-6-phosphate isomerase; GPI; EC=5.3.1.9; Autocrine motility factor; AMF; Neuroleukin; NLK; Phosphoglucose isomerase; PGI; Phosphohexose isomerase; PHI; Sperm antigen 36; SA-36;	S185	S184	GPRVWFVSNIDGTHI
214	P15056	Serine/threonine-protein kinase B-raf; EC=2.7.11.1; Proto-oncogene B-Raf; p94; v-Raf murine sarcoma viral oncogene homolog B1;	S365	S328	GQRDRSSSAPNVHIN
215	P43405	Tyrosine-protein kinase SYK; EC=2.7.10.2; Spleen tyrosine kinase; p72-Syk;	S178	S177	GRISREESEHRILIG
216	P49711	Transcriptional repressor CTCF; 11-zinc finger protein; CCCTC-binding factor; CTCFL paralog;	S604	S604	GRKRKMRSKKEDSSD
217	Q96C23	Aldose 1-epimerase; EC=5.1.3.3; Galactose mutarotase;	Y161	Y175	GSELAINYRAQTSKK
218	P54762	Ephrin type-B receptor 1; EC=2.7.10.1; ELK; EPH tyrosine kinase 2; EPH-like kinase 6; EK6; hEK6; Neuronally-expressed EPH-related tyrosine kinase; NET; Tyrosine-protein kinase receptor EPH-2; Flags: Precursor;	Y594	Y597	GSPGMKIYIDPFTYE
219	P50613	Cyclin-dependent kinase 7; EC=2.7.11.22; EC=2.7.11.23; 39 kDa protein kinase; p39 Mo15; CDK-activating kinase 1; Cell division protein kinase 7; Serine/threonine-protein kinase 1; TFIIH basal transcription factor complex kinase subunit;	T170	T168	GSPNRVYTHQVVTRW
220	P23443	Ribosomal protein S6 kinase beta-1; S6K-beta-1; S6K1; EC=2.7.11.1; 70 kDa ribosomal protein S6 kinase 1; P70S6K1; p70-S6K 1; Ribosomal protein S6 kinase I; Serine/threonine-protein kinase 14A; p70 ribosomal S6 kinase alpha; p70 S6 kinase alpha; p70 S6K-alpha; p70 S6KA;	S447	S424	GSPRTPVSPVKFSPG
221	Q96FA3	E3 ubiquitin-protein ligase pellino homolog 1; Pellino-1; EC=6.3.2.-; Pellino-related intracellular-signaling molecule;	T127	T151	GSQSNSDTQSVQSTI
222	P10914	Interferon regulatory factor 1; IRF-1;	Y109	Y109	GSSAVRVYRMLPPLT
223	Q96G03	Phosphoglucomutase-2; PGM 2; EC=5.4.2.2; Glucose phosphomutase 2; Phosphodeoxyribomutase; Phosphopentomutase; EC=5.4.2.7;	Y568	Y565	GTEPKIKYYSELCAP
224	O95999	B-cell lymphoma/leukemia 10; B-cell CLL/lymphoma 10; Bcl-10; CARD-containing molecule enhancing NF-kappa-B; CARD-like apoptotic protein; hCLAP; CED-3/ICH-1 prodomain homologous E10-like regulator; CIPER; Cellular homolog of vCARMEN; cCARMEN; Cellular-E10; c-E10; Mammalian CARD-containing adapter molecule E10; mE10;	S136	S136	GTNNLSRSYSDESNF
225	O15455	Toll-like receptor 3; CD_antigen=CD283; Flags: Precursor;	Y759	Y754	GVFDYDAYVIHARKD
226	Q96I99	Succinyl-CoA ligase [GDP-forming] subunit beta, mitochondrial; EC=6.2.1.4; GTP-specific succinyl-CoA synthetase subunit beta; Succinyl-CoA synthetase beta-G chain; SCS-betaG; Flags: Precursor;	Y343	Y343	GVKEAQVYQAFKLLT
227	Q99541	Perilipin-2; Adipophilin; Adipose differentiation-related protein; ADRP;	Y217	Y218	GVQKPSYYVRLGSLS
228	O60664	Perilipin-3; 47 kDa mannose 6-phosphate receptor-binding protein; 47 kDa MPR-binding protein; Cargo selection protein TIP47; Mannose-6-phosphate receptor-binding protein 1; Placental protein 17; PP17;	S179	S155	GVTTVMGSTVGQMVA
229	P30613	Pyruvate kinase PKLR; EC=2.7.1.40; Pyruvate kinase 1; Pyruvate kinase isozymes L/R; R-type/L-type pyruvate kinase; Red cell/liver pyruvate kinase;	Y564	Y522	GWRPGSGYTNTMRVV
230	P06737	Glycogen phosphorylase, liver form; EC=2.4.1.1;	Y733	Y732	GYNAQQYYDRLPELK
231	P11217	Glycogen phosphorylase, muscle form; EC=2.4.1.1; Myophosphorylase;	Y733	Y734	GYNAREYYDRIPELR
232	P51570	Galactokinase; EC=2.7.1.6; Galactose kinase;	Y236	Y238	HALTGSEYPTRRRQC
233	P28482	Mitogen-activated protein kinase 1; MAP kinase 1; MAPK 1; EC=2.7.11.24; ERT1; Extracellular signal-regulated kinase 2; ERK-2; MAP kinase isoform p42; p42-MAPK; Mitogen-activated protein kinase 2; MAP kinase 2; MAPK 2;	T185	T146	HDHTGFLTEYVATRW
234	Q9UNE7	E3 ubiquitin-protein ligase CHIP; EC=6.3.2.-; Antigen NY-CO-7; CLL-associated antigen KW-8; Carboxy terminus of Hsp70-interacting protein; STIP1 homology and U box-containing protein 1;	S273	S221	HFDPVTRSPLTQDQL
235	Q8N122	Regulatory-associated protein of mTOR; Raptor; p150 target of rapamycin (TOR)-scaffold protein;	S877	S878	HIHQVGGSPPTTSTS
236	O60285	NUAK family SNF1-like kinase 1; EC=2.7.11.1; AMPK-related protein kinase 5; ARK5; Omphalocele kinase 1;	T211	T204	HKDKFLQTFCGSPLY
237	Q9NXA8	NAD-dependent protein deacylase sirtuin-5, mitochondrial; EC=3.5.1.-; Regulatory protein SIR2 homolog 5; SIR2-like protein 5; Flags: Precursor;	S160	S159	HLLEIHGSLFKTRCT
238	P53566	CCAAT/enhancer-binding protein alpha; C/EBP alpha;	T222	T120	HLQPGHPTPPPTPVP
239	Q8N5C8	TGF-beta-activated kinase 1 and MAP3K7-binding protein 3; Mitogen-activated protein kinase kinase kinase 7-interacting protein 3; NF-kappa-B-activating protein 1; TAK1-binding protein 3; TAB-3; TGF-beta-activated kinase 1-binding protein 3;	T404	T403	HPLYAATTPPSSSPS
240	Q15418	Ribosomal protein S6 kinase alpha-1; S6K-alpha-1; EC=2.7.11.1; 90 kDa ribosomal protein S6 kinase 1; p90-RSK 1; p90RSK1; p90S6K; MAP kinase-activated protein kinase 1a; MAPK-activated protein kinase 1a; MAPKAP kinase 1a; MAPKAPK-1a; Ribosomal S6 kinase 1; RSK-1;	S380	S398	HQLFRGFSFVATGLM
241	P70266	6-phosphofructo-2-kinase/fructose-2,6-bisphosphatase 1; 6PF-2-K/Fru-2,6-P2ase 1; PFK/FBPase 1; 6PF-2-K/Fru-2,6-P2ase liver isozyme; Includes: 6-phosphofructo-2-kinase; EC=2.7.1.105; Includes: Fructose-2,6-bisphosphatase; EC=3.1.3.46;	S33	S31	HRLRRRGSTVPQFTN
242	Q96EB6	NAD-dependent protein deacetylase sirtuin-1; hSIRT1; EC=3.5.1.-; Regulatory protein SIR2 homolog 1; SIR2-like protein 1; hSIR2; Contains: SirtT1 75 kDa fragment; 75SirT1;	T530	T388	HSSELPPTPLNISED
243	Q8N4T8	Carbonyl reductase family member 4; EC=1.-.-.-; 3-oxoacyl-[acyl-carrier-protein] reductase; EC=1.1.1.-; Quinone reductase CBR4;	S11	S15	ICAVFGGSRGIGKAV
244	Q5VWK5	Interleukin-23 receptor; IL-23 receptor; IL-23R; Flags: Precursor;	S121	S118	ICGIDIESGNPPDQP
245	P06576	ATP synthase subunit beta, mitochondrial; EC=3.6.3.14; Flags: Precursor;	T312	T317	IDNIFRFTQAGSEVS
246	Q15831	Serine/threonine-protein kinase STK11; EC=2.7.11.1; Liver kinase B1; LKB1; hLKB1; Renal carcinoma antigen NY-REN-19; Flags: Precursor;	T363	T367	IEDDIIYTQDFTVPG
247	Q5BKC9	Ephexin-1; Eph-interacting exchange protein; Neuronal guanine nucleotide exchange factor;	Y172	Y84	IEHIGLLYQEYRDKS
248	P06493	Cyclin-dependent kinase 1; CDK1; EC=2.7.11.22; EC=2.7.11.23; Cell division control protein 2 homolog; Cell division protein kinase 1; p34 protein kinase;	T14	T14	IEKIGEGTYGVVYKG
249	P36956	Sterol regulatory element-binding protein 1; SREBP-1; Class D basic helix-loop-helix protein 1; bHLHd1; Sterol regulatory element-binding transcription factor 1; Contains: Processed sterol regulatory element-binding protein 1;	S338	S114	IEKRYRSSINDKIIE
250	P45985	Dual specificity mitogen-activated protein kinase kinase 4; MAP kinase kinase 4; MAPKK 4; EC=2.7.12.2; JNK-activating kinase 1; MAPK/ERK kinase 4; MEK 4; SAPK/ERK kinase 1; SEK1; Stress-activated protein kinase kinase 1; SAPK kinase 1; SAPKK-1; SAPKK1; c-Jun N-terminal kinase kinase 1; JNKK;	S80	S47	IERLRTHSIESSGKL
251	O00590	Atypical chemokine receptor 2; C-C chemokine receptor D6; Chemokine receptor CCR-10; Chemokine receptor CCR-9; Chemokine-binding protein 2; Chemokine-binding protein D6;	S139	S140	IFFVSCMSLDTYLQI
252	P19174	1-phosphatidylinositol 4,5-bisphosphate phosphodiesterase gamma-1; EC=3.1.4.11; PLC-148; Phosphoinositide phospholipase C-gamma-1; Phospholipase C-II; PLC-II; Phospholipase C-gamma-1; PLC-gamma-1;	Y771	Y702	IGTAEPDYGALYEGR
253	O95394	Phosphoacetylglucosamine mutase; PAGM; EC=5.4.2.3; Acetylglucosamine phosphomutase; N-acetylglucosamine-phosphate mutase; Phosphoglucomutase-3; PGM 3;	S64	S64	IGVMVTASHNPEEDN
254	Q9UHD9	Ubiquilin-2; Chap1; DSK2 homolog; Protein linking IAP with cytoskeleton 2; PLIC-2; hPLIC-2; Ubiquitin-like product Chap1/Dsk2;	T39	T36	IIRVTVKTPKEKEEF
255	P49674	Casein kinase I isoform epsilon; CKI-epsilon; CKIe; EC=2.7.11.1;	T44	T44	IKLECVKTKHPQLHI
256	P11137	Microtubule-associated protein 2; MAP-2;	T1366	T1395	ILLTDYKTETCDDYK
257	P09769	Tyrosine-protein kinase Fgr; EC=2.7.10.2; Gardner-Rasheed feline sarcoma viral (v-fgr) oncogene homolog; Proto-oncogene c-Fgr; p55-Fgr; p58-Fgr; p58c-Fgr;	T453	T80	ILLTELVTKGRVPYP
258	P41597	C-C chemokine receptor type 2; C-C CKR-2; CC-CKR-2; CCR-2; CCR2; Monocyte chemoattractant protein 1 receptor; MCP-1-R; CD_antigen=CD192;	Y139	Y134	ILLTVDRYLAIVHAV
259	P63267	Actin, gamma-enteric smooth muscle; Alpha-actin-3; Gamma-2-actin; Smooth muscle gamma-actin; Flags: Precursor;	S200	S126	ILTERGYSFVTTAER
260	Q15399	Toll-like receptor 1; Toll/interleukin-1 receptor-like protein; TIL; CD_antigen=CD281; Flags: Precursor;	Y691	Y704	INCIEKSYKSIFVLS
261	P46109	Crk-like protein;	Y207	Y184	IPEPAHAYAQPQTTS
262	O60488	Long-chain-fatty-acid--CoA ligase 4; EC=6.2.1.3; Long-chain acyl-CoA synthetase 4; LACS 4;	S674	S637	IPIKVRLSPEPWTPE
263	P35573	Glycogen debranching enzyme; Glycogen debrancher; Includes: 4-alpha-glucanotransferase; EC=2.4.1.25; Oligo-1,4-1,4-glucantransferase; Includes: Amylo-alpha-1,6-glucosidase; Amylo-1,6-glucosidase; EC=3.2.1.33; Dextrin 6-alpha-D-glucosidase;	Y584	Y584	IREAMTAYNSHEEGR
264	P18031	Tyrosine-protein phosphatase non-receptor type 1; EC=3.1.3.48; Protein-tyrosine phosphatase 1B; PTP-1B;	Y152	Y79	ISEDIKSYYTVRQLE
265	P46734	Dual specificity mitogen-activated protein kinase kinase 3; MAP kinase kinase 3; MAPKK 3; EC=2.7.12.2; MAPK/ERK kinase 3; MEK 3; Stress-activated protein kinase kinase 2; SAPK kinase 2; SAPKK-2; SAPKK2;	S218	S217	ISGYLVDSVAKTMDA
266	Q6WQJ1	Sn1-specific diacylglycerol lipase alpha; DGL-alpha; EC=3.1.1.-; Neural stem cell-derived dendrite regulator;	S402	S411	ISIRGTLSPKDALTD
267	Q9BUB5	MAP kinase-interacting serine/threonine-protein kinase 1; EC=2.7.11.1; MAP kinase signal-integrating kinase 1; MAPK signal-integrating kinase 1; Mnk1;	T255	T199	ITTPELTTPCGSAEY
268	Q16654	[Pyruvate dehydrogenase (acetyl-transferring)] kinase isozyme 4, mitochondrial; EC=2.7.11.2; Pyruvate dehydrogenase kinase isoform 4; Flags: Precursor;	S369	S363	IYLKALSSESFERLP
269	P45954	Short/branched chain specific acyl-CoA dehydrogenase, mitochondrial; SBCAD; EC=1.3.8.5; 2-methyl branched chain acyl-CoA dehydrogenase; 2-MEBCAD; 2-methylbutyryl-coenzyme A dehydrogenase; 2-methylbutyryl-CoA dehydrogenase; Flags: Precursor;	Y198	Y187	KADKKGDYYVLNGNK
270	P31749	RAC-alpha serine/threonine-protein kinase; EC=2.7.11.1; Protein kinase B; PKB; Protein kinase B alpha; PKB alpha; Proto-oncogene c-Akt; RAC-PK-alpha;	T308	T74	KDGATMKTFCGTPEY
271	P23229	Integrin alpha-6; CD49 antigen-like family member F; VLA-6; CD_antigen=CD49f; Contains: Integrin alpha-6 heavy chain; Contains: Integrin alpha-6 light chain; Contains: Processed integrin alpha-6; Alpha6p; Flags: Precursor;	T716	T622	KDIALEITVTNNPSD
272	Q6P2H3	Centrosomal protein of 85 kDa; Cep85; Coiled-coil domain-containing protein 21;	T745	T752	KDIDELRTIMSDRYA
273	Q07955	Serine/arginine-rich splicing factor 1; Alternative-splicing factor 1; ASF-1; Splicing factor, arginine/serine-rich 1; pre-mRNA-splicing factor SF2, P33 subunit;	Y37	Y37	KDIEDVFYKYGAIRD
274	Q9P2K8	Eukaryotic translation initiation factor 2-alpha kinase 4; EC=2.7.11.1; GCN2-like protein;	T991	T258	KDPSKRPTAAELLKC
275	P46020	Phosphorylase b kinase regulatory subunit alpha, skeletal muscle isoform; Phosphorylase kinase alpha M subunit;	S972	S967	KEFGVERSLRPMDSS
276	P16949	Stathmin; Leukemia-associated phosphoprotein p18; Metablastin; Oncoprotein 18; Op18; Phosphoprotein p19; pp19; Prosolin; Protein Pr22; pp17;	S16	S13	KELEKRASGQAFELI
277	P20339	Ras-related protein Rab-5A;	S123	S123	KELQRQASPNIVIAL
278	P09960	Leukotriene A-4 hydrolase; LTA-4 hydrolase; EC=3.3.2.6; Leukotriene A(4) hydrolase;	S172	S172	KELVALMSASRDGEM
279	Q9BXL7	Caspase recruitment domain-containing protein 11; CARD-containing MAGUK protein 1; Carma 1;	S116	S118	KEPTRRFSTIVVEEG
280	P08238	Heat shock protein HSP 90-beta; HSP 90; Heat shock 84 kDa; HSP 84; HSP84;	S226	S228	KEREKEISDDEAEEE
281	P08238	Heat shock protein HSP 90-beta; HSP 90; Heat shock 84 kDa; HSP 84; HSP84;	Y484	Y487	KESQKSIYYITGESK
282	O00401	Neural Wiskott-Aldrich syndrome protein; N-WASP;	Y256	Y256	KETSKAIYDFIEKTG
283	O96013	Serine/threonine-protein kinase PAK 4; EC=2.7.11.1; p21-activated kinase 4; PAK-4;	S474	S283	KEVPRRKSLVGTPYW
284	Q13085	Acetyl-CoA carboxylase 1; ACC1; EC=6.4.1.2; ACC-alpha; Includes: Biotin carboxylase; EC=6.3.4.14;	Y1370	Y1347	KFEEDRIYRHLEPAL
285	P51812	Ribosomal protein S6 kinase alpha-3; S6K-alpha-3; EC=2.7.11.1; 90 kDa ribosomal protein S6 kinase 3; p90-RSK 3; p90RSK3; Insulin-stimulated protein kinase 1; ISPK-1; MAP kinase-activated protein kinase 1b; MAPK-activated protein kinase 1b; MAPKAP kinase 1b; MAPKAPK-1b; Ribosomal S6 kinase 2; RSK-2; pp90RSK2;	Y707	Y664	KGAMAATYSALNRNQ
286	Q13131	5'-AMP-activated protein kinase catalytic subunit alpha-1; AMPK subunit alpha-1; EC=2.7.11.1; Acetyl-CoA carboxylase kinase; ACACA kinase; EC=2.7.11.27; Hydroxymethylglutaryl-CoA reductase kinase; HMGCR kinase; EC=2.7.11.31; Tau-protein kinase PRKAA1; EC=2.7.11.26;	S172	S174	KIADFGLSNMMSDGE
287	P36544	Neuronal acetylcholine receptor subunit alpha-7; Flags: Precursor;	Y442	Y442	KILEEVRYIANRFRD
288	Q9P2R7	Succinyl-CoA ligase [ADP-forming] subunit beta, mitochondrial; EC=6.2.1.5; ATP-specific succinyl-CoA synthetase subunit beta; Renal carcinoma antigen NY-REN-39; Succinyl-CoA synthetase beta-A chain; SCS-betaA; Flags: Precursor;	S281	S281	KINFDSNSAYRQKKI
289	P48729	Casein kinase I isoform alpha; CKI-alpha; EC=2.7.11.1; CK1;	S242	S270	KISEKKMSTPVEVLC
290	P05386	60S acidic ribosomal protein P1;	S104	S105	KKEESEESDDDMGFG
291	Q9UQM7	Calcium/calmodulin-dependent protein kinase type II subunit alpha; CaM kinase II subunit alpha; CaMK-II subunit alpha; EC=2.7.11.17;	T305	T277	KLKGAILTTMLATRN
292	Q13555	Calcium/calmodulin-dependent protein kinase type II subunit gamma; CaM kinase II subunit gamma; CaMK-II subunit gamma; EC=2.7.11.17;	T306	T306	KLKGAILTTMLVSRN
293	P34932	Heat shock 70 kDa protein 4; HSP70RY; Heat shock 70-related protein APG-2;	Y336	Y336	KLKKEDIYAVEIVGG
294	Q6R5N8	Toll-like receptor 13; Flags: Precursor;	S206	S78	KLKYFSLSRKKIVYY
295	Q8N9I5	Fatty acid desaturase 6; EC=1.14.19.-;	Y166	Y139	KLPFLNRYIYMFIAP
296	P09917	Arachidonate 5-lipoxygenase; 5-LO; 5-lipoxygenase; EC=1.13.11.34;	S664	S655	KLPYYYLSPNRIPNS
297	O43182	Rho GTPase-activating protein 6; Rho-type GTPase-activating protein 6; Rho-type GTPase-activating protein RhoGAPX-1;	Y407	Y211	KLSLNPIYRQVPRLV
298	P05412	Transcription factor AP-1; Activator protein 1; AP1; Proto-oncogene c-Jun; V-jun avian sarcoma virus 17 oncogene homolog; p39;	S63	S59	KNADILTSPDVGLLK
299	O00459	Phosphatidylinositol 3-kinase regulatory subunit beta; PI3-kinase regulatory subunit beta; PI3K regulatory subunit beta; PtdIns-3-kinase regulatory subunit beta; Phosphatidylinositol 3-kinase 85 kDa regulatory subunit beta; PI3-kinase subunit p85-beta; PtdIns-3-kinase regulatory subunit p85-beta;	Y605	Y609	KNETEDQYSMMDDEE
300	Q15831	Serine/threonine-protein kinase STK11; EC=2.7.11.1; Liver kinase B1; LKB1; hLKB1; Renal carcinoma antigen NY-REN-19; Flags: Precursor;	T185	T187	KPGNLLLTTNGTLKI
301	P14625	Endoplasmin; 94 kDa glucose-regulated protein; GRP-94; Heat shock protein 90 kDa beta member 1; Tumor rejection antigen 1; gp96 homolog; Flags: Precursor;	S347	S346	KPIWQRPSKEVEEDE
302	Q9WTS4	Teneurin-1; Ten-1; Protein Odd Oz/ten-m homolog 1; Tenascin-M1; Ten-m1; Teneurin transmembrane protein 1; Contains: Ten-1 intracellular domain; IDten-1; Ten-1 ICD; Contains: Teneurin C-terminal-associated peptide; TCPA-1; Ten-1 extracellular domain; Ten-1 ECD;	S215	S196	KPPPAADSLQRRSMT
303	Q8N6T7	NAD-dependent protein deacetylase sirtuin-6; EC=3.5.1.-; Regulatory protein SIR2 homolog 6; SIR2-like protein 6;	T294	T441	KPVPRPPTPVLERPS
304	P28562	Dual specificity protein phosphatase 1; EC=3.1.3.16; EC=3.1.3.48; Dual specificity protein phosphatase hVH1; Mitogen-activated protein kinase phosphatase 1; MAP kinase phosphatase 1; MKP-1; Protein-tyrosine phosphatase CL100;	S296	S285	KQRRSIISPNFSFMG
305	P00338	L-lactate dehydrogenase A chain; LDH-A; EC=1.1.1.27; Cell proliferation-inducing gene 19 protein; LDH muscle subunit; LDH-M; Renal carcinoma antigen NY-REN-59;	Y239	Y239	KQVVDSAYEVIKLKG
306	P29966	Myristoylated alanine-rich C-kinase substrate; MARCKS; Protein kinase C substrate, 80 kDa protein, light chain; 80K-L protein; PKCSL;	S163	S128	KRFSFKKSFKLSGFS
307	Q9UKU0	Long-chain-fatty-acid--CoA ligase 6; EC=6.2.1.3; Long-chain acyl-CoA synthetase 6; LACS 6;	Y621	Y629	KRGFDGTYEELCRNK
308	P00519	Tyrosine-protein kinase ABL1; EC=2.7.10.2; Abelson murine leukemia viral oncogene homolog 1; Abelson tyrosine-protein kinase 1; Proto-oncogene c-Abl; p150;	Y226	Y226	KRNKPTIYGVSPNYD
309	Q99543	DnaJ homolog subfamily C member 2; M-phase phosphoprotein 11; Zuotin-related factor 1; Contains: DnaJ homolog subfamily C member 2, N-terminally processed;	S47	S47	KRRNINVSASFQELE
310	Q15788	Nuclear receptor coactivator 1; NCoA-1; EC=2.3.1.48; Class E basic helix-loop-helix protein 74; bHLHe74; Protein Hin-2; RIP160; Renal carcinoma antigen NY-REN-52; Steroid receptor coactivator 1; SRC-1;	S103	S101	KSDISSSSQGVIEKE
311	P18206	Vinculin; Metavinculin; MV;	Y822	Y798	KSFLDSGYRILGAVA
312	P55085	Proteinase-activated receptor 2; PAR-2; Coagulation factor II receptor-like 1; G-protein coupled receptor 11; Thrombin receptor-like 1; Contains: Proteinase-activated receptor 2, alternate cleaved 1; Contains: Proteinase-activated receptor 2, alternate cleaved 2; Flags: Precursor;	S384	S555	KSHSRSSSSSSSSST
313	Q16659	Mitogen-activated protein kinase 6; MAP kinase 6; MAPK 6; EC=2.7.11.24; Extracellular signal-regulated kinase 3; ERK-3; MAP kinase isoform p97; p97-MAPK;	T698	T698	KSIQATLTPSAMKSS
314	P42338	Phosphatidylinositol 4,5-bisphosphate 3-kinase catalytic subunit beta isoform; PI3-kinase subunit beta; PI3K-beta; PI3Kbeta; PtdIns-3-kinase subunit beta; EC=2.7.1.153; Phosphatidylinositol 4,5-bisphosphate 3-kinase 110 kDa catalytic subunit beta; PtdIns-3-kinase subunit p110-beta; p110beta;	Y425	Y420	KSMNPSKYQTIRKAG
315	Q16665	Hypoxia-inducible factor 1-alpha; HIF-1-alpha; HIF1-alpha; ARNT-interacting protein; Basic-helix-loop-helix-PAS protein MOP1; Class E basic helix-loop-helix protein 78; bHLHe78; Member of PAS protein 1; PAS domain-containing protein 8;	S247	S247	KTFLSRHSLDMKFSY
316	P15056	Serine/threonine-protein kinase B-raf; EC=2.7.11.1; Proto-oncogene B-Raf; p94; v-Raf murine sarcoma viral oncogene homolog B1;	S446	S449	KTLGRRDSSDDWEIP
317	P19367	Hexokinase-1; EC=2.7.1.1; Brain form hexokinase; Hexokinase type I; HK I;	S827	S828	KTVCGAVSKRAAQLC
318	Q9UN19	Dual adapter for phosphotyrosine and 3-phosphotyrosine and 3-phosphoinositide; hDAPP1; B lymphocyte adapter protein Bam32; B-cell adapter molecule of 32 kDa;	Y139	Y33	KVEEPSIYESVRVHT
319	O00329	Phosphatidylinositol 4,5-bisphosphate 3-kinase catalytic subunit delta isoform; PI3-kinase subunit delta; PI3K-delta; PI3Kdelta; PtdIns-3-kinase subunit delta; EC=2.7.1.153; Phosphatidylinositol 4,5-bisphosphate 3-kinase 110 kDa catalytic subunit delta; PtdIns-3-kinase subunit p110-delta; p110delta;	S1039	S1041	KVNWLAHNVSKDNRQ
320	P42338	Phosphatidylinositol 4,5-bisphosphate 3-kinase catalytic subunit beta isoform; PI3-kinase subunit beta; PI3K-beta; PI3Kbeta; PtdIns-3-kinase subunit beta; EC=2.7.1.153; Phosphatidylinositol 4,5-bisphosphate 3-kinase 110 kDa catalytic subunit beta; PtdIns-3-kinase subunit p110-beta; p110beta;	S1070	S1066	KVNWMAHTVRKDYRS
321	Q9UKE5	TRAF2 and NCK-interacting protein kinase; EC=2.7.11.1;	S678	S644	KVPQRTTSISPALAR
322	Q9NRZ7	1-acyl-sn-glycerol-3-phosphate acyltransferase gamma; EC=2.3.1.51; 1-acylglycerol-3-phosphate O-acyltransferase 3; 1-AGP acyltransferase 3; 1-AGPAT 3; Lysophosphatidic acid acyltransferase gamma; LPAAT-gamma;	T154	T154	KWEEDRDTVIEGLKR
323	P51813	Cytoplasmic tyrosine-protein kinase BMX; EC=2.7.10.2; Bone marrow tyrosine kinase gene in chromosome X protein; Epithelial and endothelial tyrosine kinase; ETK; NTK38;	Y566	Y521	KYVLDDLYVSSLGTK
324	O75116	Rho-associated protein kinase 2; EC=2.7.11.1; Rho kinase 2; Rho-associated, coiled-coil-containing protein kinase 2; Rho-associated, coiled-coil-containing protein kinase II; ROCK-II; p164 ROCK-2;	Y722	Y507	LADKNKIYESIEEAK
325	P08833	Insulin-like growth factor-binding protein 1; IBP-1; IGF-binding protein 1; IGFBP-1; Placental protein 12; PP12; Flags: Precursor;	S194	S204	LAKAQQRSGGDIYKF
326	Q16584	Mitogen-activated protein kinase kinase kinase 11; EC=2.7.11.25; Mixed lineage kinase 3; Src-homology 3 domain-containing proline-rich kinase;	T277	T248	LAREWHKTTKMSAAG
327	Q99685	Monoglyceride lipase; MGL; EC=3.1.1.23; HU-K5; Lysophospholipase homolog; Lysophospholipase-like; Monoacylglycerol lipase; MAGL;	Y248	Y248	LCDIKGSYLLMDTVQ
328	Q9UJ83	2-hydroxyacyl-CoA lyase 1; EC=4.1.-.-; 2-hydroxyphytanoyl-CoA lyase; 2-HPCL; Phytanoyl-CoA 2-hydroxylase 2;	T425	T421	LDAGTFGTMGVGLGF
329	Q6P6C2	RNA demethylase ALKBH5; EC=1.14.11.-; Alkylated DNA repair protein alkB homolog 5; Alpha-ketoglutarate-dependent dioxygenase alkB homolog 5;	T294	T273	LDAPRLETKSLSSSV
330	P17252	Protein kinase C alpha type; PKC-A; PKC-alpha; EC=2.7.11.13;	T497	T499	LDGVTTRTFCGTPDY
331	P17544	Cyclic AMP-dependent transcription factor ATF-7; cAMP-dependent transcription factor ATF-7; Activating transcription factor 7; Transcription factor ATF-A;	T112	T12	LDMSLPSTPDIKIKE
332	Q99543	DnaJ homolog subfamily C member 2; M-phase phosphoprotein 11; Zuotin-related factor 1; Contains: DnaJ homolog subfamily C member 2, N-terminally processed;	S60	S60	LEDEKELSEESGDEE
333	Q07869	Peroxisome proliferator-activated receptor alpha; PPAR-alpha; Nuclear receptor subfamily 1 group C member 1;	S21	S23	LEEDDIGSPLSGEFL
334	P30101	Protein disulfide-isomerase A3; EC=5.3.4.1; 58 kDa glucose-regulated protein; 58 kDa microsomal protein; p58; Disulfide isomerase ER-60; Endoplasmic reticulum resident protein 57; ER protein 57; ERp57; Endoplasmic reticulum resident protein 60; ER protein 60; ERp60; Flags: Precursor;	Y356	Y354	LERFLQDYFDGNLKK
335	Q68EM7	Rho GTPase-activating protein 17; Rho-type GTPase-activating protein 17; RhoGAP interacting with CIP4 homologs protein 1; RICH-1;	S484	S479	LERKRPVSMAVMEGD
336	Q9UHD9	Ubiquilin-2; Chap1; DSK2 homolog; Protein linking IAP with cytoskeleton 2; PLIC-2; hPLIC-2; Ubiquitin-like product Chap1/Dsk2;	Y265	Y242	LESIPGGYNALRRMY
337	Q9NTG1	Polycystic kidney disease and receptor for egg jelly-related protein; PKD and REJ homolog; Flags: Precursor;	S2173	S2008	LFQAVIMSAYGDRKQ
338	P43403	Tyrosine-protein kinase ZAP-70; EC=2.7.10.2; 70 kDa zeta-chain associated protein; Syk-related tyrosine kinase;	Y493	Y483	LGADDSYYKARTAGK
339	P00533	Epidermal growth factor receptor; EC=2.7.10.1; Proto-oncogene c-ErbB-1; Receptor tyrosine-protein kinase erbB-1; Flags: Precursor;	Y869	Y794	LGADEKEYHAEGGKV
340	Q16828	Dual specificity protein phosphatase 6; EC=3.1.3.16; EC=3.1.3.48; Dual specificity protein phosphatase PYST1; Mitogen-activated protein kinase phosphatase 3; MAP kinase phosphatase 3; MKP-3;	S174	S175	LGGLRISSDSSSDIE
341	P11717	Cation-independent mannose-6-phosphate receptor; CI Man-6-P receptor; CI-MPR; M6PR; 300 kDa mannose 6-phosphate receptor; MPR 300; Insulin-like growth factor 2 receptor; Insulin-like growth factor II receptor; IGF-II receptor; M6P/IGF2 receptor; M6P/IGF2R; CD_antigen=CD222; Flags: Precursor;	S2409	S408	LHVDDLDSEDEVLTI
342	Q02750	Dual specificity mitogen-activated protein kinase kinase 1; MAP kinase kinase 1; MAPKK 1; MKK1; EC=2.7.12.2; ERK activator kinase 1; MAPK/ERK kinase 1; MEK 1;	S222	S224	LIDSMANSFVGTRSY
343	Q96KC8	DnaJ homolog subfamily C member 1; DnaJ protein homolog MTJ1; Flags: Precursor;	S381	T317	LKDSVTYTPGVTRLS
344	Q3UGC7	Eukaryotic translation initiation factor 3 subunit J-A; eIF3j-A; Eukaryotic translation initiation factor 3 subunit 1-A; eIF-3-alpha-A; eIF3 p35;	S130	S93	LKKLQEESDLELAKE
345	P27986	Phosphatidylinositol 3-kinase regulatory subunit alpha; PI3-kinase regulatory subunit alpha; PI3K regulatory subunit alpha; PtdIns-3-kinase regulatory subunit alpha; Phosphatidylinositol 3-kinase 85 kDa regulatory subunit alpha; PI3-kinase subunit p85-alpha; PtdIns-3-kinase regulatory subunit p85-alpha;	Y556	Y556	LKKQAAEYREIDKRM
346	Q86V86	Serine/threonine-protein kinase pim-3; EC=2.7.11.1;	S192	S190	LKLIDFGSGALLKDT
347	P19525	Interferon-induced, double-stranded RNA-activated protein kinase; EC=2.7.11.1; Eukaryotic translation initiation factor 2-alpha kinase 2; eIF-2A protein kinase 2; Interferon-inducible RNA-dependent protein kinase; P1/eIF-2A protein kinase; Protein kinase RNA-activated; PKR; Tyrosine-protein kinase EIF2AK2; EC=2.7.10.2; p68 kinase;	T446	Y30	LKNEGKQYRNKGELN
348	Q2TB90	Putative hexokinase HKDC1; EC=2.7.1.1; Hexokinase domain-containing protein 1;	S772	S773	LLFRGQISESLRKRG
349	Q9Z2A7	Diacylglycerol O-acyltransferase 1; EC=2.3.1.20; Acyl-CoA retinol O-fatty-acyltransferase; ARAT; Retinol O-fatty-acyltransferase; EC=2.3.1.76; Diglyceride acyltransferase;	S25	S22	LLGVQGGSGSKQEEN
350	O00481	Butyrophilin subfamily 3 member A1; CD_antigen=CD277; Flags: Precursor;	Y441	Y6161	LLKDTNKYQTFSEPR
351	Q9P1W9	Serine/threonine-protein kinase pim-2; EC=2.7.11.1; Pim-2h;	T195	T200	LLKDTVYTDFDGTCV
352	P00558	Phosphoglycerate kinase 1; EC=2.7.2.3; Cell migration-inducing gene 10 protein; Primer recognition protein 2; PRP 2;	Y196	Y196	LMKKELDYFAKALES
353	O96017	Serine/threonine-protein kinase Chk2; EC=2.7.11.1; CHK2 checkpoint homolog; Cds1 homolog; Hucds1; hCds1; Checkpoint kinase 2;	T387	T364	LMKTLCGTPTYLAPE
354	Q92783	Signal transducing adapter molecule 1; STAM-1;	Y381	Y381	LMNEDPMYSMYAKLQ
355	O75886	Signal transducing adapter molecule 2; STAM-2; Hrs-binding protein;	Y371	Y369	LMNETPMYSAYSKLH
356	P34998	Corticotropin-releasing factor receptor 1; CRF-R-1; CRF-R1; CRFR-1; Corticotropin-releasing hormone receptor 1; CRH-R-1; CRH-R1; Flags: Precursor;	S330	S298	LMTKLRASTTSETIQ
357	Q05655	Protein kinase C delta type; EC=2.7.11.13; Tyrosine-protein kinase PRKCD; EC=2.7.10.2; nPKC-delta; Contains: Protein kinase C delta type regulatory subunit; Contains: Protein kinase C delta type catalytic subunit; Sphingosine-dependent protein kinase-1; SDK1;	S645	S656	LNEKPKLSYSDKNLI
358	P16070	CD44 antigen; CDw44; Epican; Extracellular matrix receptor III; ECMR-III; GP90 lymphocyte homing/adhesion receptor; HUTCH-I; Heparan sulfate proteoglycan; Hermes antigen; Hyaluronate receptor; Phagocytic glycoprotein 1; PGP-1; Phagocytic glycoprotein I; PGP-I; CD_antigen=CD44; Flags: Precursor;	S706	S356	LNGDASKSQEMVHLV
359	Q02156	Protein kinase C epsilon type; EC=2.7.11.13; nPKC-epsilon;	T566	T439	LNGVTTTTFCGTPDY
360	Q96I99	Succinyl-CoA ligase [GDP-forming] subunit beta, mitochondrial; EC=6.2.1.4; GTP-specific succinyl-CoA synthetase subunit beta; Succinyl-CoA synthetase beta-G chain; SCS-betaG; Flags: Precursor;	Y153	Y153	LNISRETYFAILMDR
361	P16885	1-phosphatidylinositol 4,5-bisphosphate phosphodiesterase gamma-2; EC=3.1.4.11; Phosphoinositide phospholipase C-gamma-2; Phospholipase C-IV; PLC-IV; Phospholipase C-gamma-2; PLC-gamma-2;	Y1217	Y1217	LNNQLFLYDTHMNLR
362	Q9UBC2	Epidermal growth factor receptor substrate 15-like 1; Eps15-related protein; Eps15R;	S255	S252	LNSTGSLSPKHSIKQ
363	P36897	TGF-beta receptor type-1; TGFR-1; EC=2.7.11.30; Activin A receptor type II-like protein kinase of 53kD; Activin receptor-like kinase 5; ALK-5; ALK5; Serine/threonine-protein kinase receptor R4; SKR4; TGF-beta type I receptor; Transforming growth factor-beta receptor type I; TGF-beta receptor type I; TbetaR-I; Flags: Precursor;	T200	T200	LPLLVQRTIARTIVL
364	P61586	Transforming protein RhoA; Rho cDNA clone 12; h12; Flags: Precursor;	S188	S199	LQARRGKKKSGCLLL
365	Q9Y2C9	Toll-like receptor 6; CD_antigen=CD286; Flags: Precursor;	S647	S653	LQFHAFISYSERDSL
366	Q8WUQ7	Cactin; Renal carcinoma antigen NY-REN-24;	S599	T30	LQVTGNATESADDIF
367	P17612	cAMP-dependent protein kinase catalytic subunit alpha; PKA C-alpha; EC=2.7.11.11;	S140	S187	LRRIGRFSEPHARFY
368	Q96HP0	Dedicator of cytokinesis protein 6;	T493	T398	LRRLRPITAQLKIDI
369	Q9UQB8	Brain-specific angiogenesis inhibitor 1-associated protein 2; BAI-associated protein 2; BAI1-associated protein 2; Protein BAP2; Fas ligand-associated factor 3; FLAF3; Insulin receptor substrate p53/p58; IRS-58; IRSp53/58; Insulin receptor substrate protein of 53 kDa; IRSp53; Insulin receptor substrate p53;	T340	T340	LSDSYSNTLPVRKNV
370	Q14693	Phosphatidate phosphatase LPIN1; EC=3.1.3.4; Lipin-1;	T249	T256	LSGSRPPTPQSDSEL
371	Q9NR97	Toll-like receptor 8; CD_antigen=CD288; Flags: Precursor;	S939	S948	LSQSIQLSKKTIFVL
372	Q14289	Protein-tyrosine kinase 2-beta; EC=2.7.10.2; Calcium-dependent tyrosine kinase; CADTK; Calcium-regulated non-receptor proline-rich tyrosine kinase; Cell adhesion kinase beta; CAK-beta; CAKB; Focal adhesion kinase 2; FADK 2; Proline-rich tyrosine kinase 2; Related adhesion focal tyrosine kinase; RAFTK;	Y402	Y405	LSVDSEIYAEIPDET
373	P84022	Mothers against decapentaplegic homolog 3; MAD homolog 3; Mad3; Mothers against DPP homolog 3; hMAD-3; JV15-2; SMAD family member 3; SMAD 3; Smad3; hSMAD3;	S425	S426	LTQMGSPSIRCSSVS
374	Q8N122	Regulatory-associated protein of mTOR; Raptor; p150 target of rapamycin (TOR)-scaffold protein;	S863	S864	LTQSAPASPTNKGMH
375	Q9UQV4	Lysosome-associated membrane glycoprotein 3; LAMP-3; Lysosomal-associated membrane protein 3; DC-lysosome-associated membrane glycoprotein; DC LAMP; Protein TSC403; CD_antigen=CD208; Flags: Precursor;	T268	T76	LTVSPNATQISGSCG
376	P45985	Dual specificity mitogen-activated protein kinase kinase 4; MAP kinase kinase 4; MAPKK 4; EC=2.7.12.2; JNK-activating kinase 1; MAPK/ERK kinase 4; MEK 4; SAPK/ERK kinase 1; SEK1; Stress-activated protein kinase kinase 1; SAPK kinase 1; SAPKK-1; SAPKK1; c-Jun N-terminal kinase kinase 1; JNKK;	T261	T228	LVDSIAKTRDAGCRP
377	P49746	Thrombospondin-3; Flags: Precursor;	T623	T432	LVGDVCDTNQDSDGD
378	Q13163	Dual specificity mitogen-activated protein kinase kinase 5; MAP kinase kinase 5; MAPKK 5; EC=2.7.12.2; MAPK/ERK kinase 5; MEK 5;	T315	T238	LVNSIAKTYVGTNAY
379	Q8N5V2	Ephexin-1; Eph-interacting exchange protein; Neuronal guanine nucleotide exchange factor;	Y288	Y184	LVTSEASYCKSLNLL
380	P48736	Phosphatidylinositol 4,5-bisphosphate 3-kinase catalytic subunit gamma isoform; PI3-kinase subunit gamma; PI3K-gamma; PI3Kgamma; PtdIns-3-kinase subunit gamma; EC=2.7.1.153; Phosphatidylinositol 4,5-bisphosphate 3-kinase 110 kDa catalytic subunit gamma; PtdIns-3-kinase subunit p110-gamma; p110gamma; Phosphoinositide-3-kinase catalytic gamma polypeptide; Serine/threonine protein kinase PIK3CG; EC=…	S582	S585	LWHFRYESIKHPKAY
381	Q9H9L7	Akirin-1;	T6	T6	MACGATLKRTLDFDA
382	P33527	Multidrug resistance-associated protein 1; ATP-binding cassette sub-family C member 1; Leukotriene C(4) transporter; LTC4 transporter;	Y490	Y489	MAMKTKTYQVAQMKS
383	P14618	Pyruvate kinase PKM; EC=2.7.1.40; Cytosolic thyroid hormone-binding protein; CTHBP; Opa-interacting protein 3; OIP-3; Pyruvate kinase 2/3; Pyruvate kinase muscle isozyme; Thyroid hormone-binding protein 1; THBP1; Tumor M2-PK; p58;	S37	S38	MCRLDIDSEPTIARN
384	P14317	Hematopoietic lineage cell-specific protein; Hematopoietic cell-specific LYN substrate 1; LckBP1; p75;	Y222	Y258	MEGPTSRYEKTQPVE
385	P17858	6-phosphofructokinase, liver type; EC=2.7.1.11; Phosphofructo-1-kinase isozyme B; PFK-B; Phosphofructokinase 1; Phosphohexokinase;	S775	S765	MEHVTRRTLSIEKGF
386	Q3UGC7	Eukaryotic translation initiation factor 3 subunit J-A; eIF3j-A; Eukaryotic translation initiation factor 3 subunit 1-A; eIF-3-alpha-A; eIF3 p35;	Y246	Y208	MKDDLADYGGYDGEY
387	Q06187	Tyrosine-protein kinase BTK; EC=2.7.10.2; Agammaglobulinemia tyrosine kinase; ATK; B-cell progenitor kinase; BPK; Bruton tyrosine kinase;	Y223	Y220	MKKVVALYNYVPMNV
388	P46020	Phosphorylase b kinase regulatory subunit alpha, skeletal muscle isoform; Phosphorylase kinase alpha M subunit;	Y549	Y549	MLRTDLSYLCSRWRM
389	Q53H80	Akirin-2;	S21	S23	MLSPAPASLKRRRCA
390	Q9NYK1	Toll-like receptor 7; Flags: Precursor;	S610	T608	MNENEISTSISTGME
391	Q13322	Growth factor receptor-bound protein 10; GRB10 adapter protein; Insulin receptor-binding protein Grb-IR;	S476	S476	MNILGSQSPLHPSTL
392	Q9NZJ5	Eukaryotic translation initiation factor 2-alpha kinase 3; EC=2.7.11.1; PRKR-like endoplasmic reticulum kinase; Pancreatic eIF2-alpha kinase; HsPEK; Flags: Precursor;	T982	T959	MPAYARHTGQVGTKL
393	P54646	5'-AMP-activated protein kinase catalytic subunit alpha-2; AMPK subunit alpha-2; EC=2.7.11.1; Acetyl-CoA carboxylase kinase; ACACA kinase; EC=2.7.11.27; Hydroxymethylglutaryl-CoA reductase kinase; HMGCR kinase; EC=2.7.11.31;	S377	S389	MPPLIADSPKARCPL
394	Q9Y6W6	Dual specificity protein phosphatase 10; EC=3.1.3.16; EC=3.1.3.48; Mitogen-activated protein kinase phosphatase 5; MAP kinase phosphatase 5; MKP-5;	S4	S4	MPPSPLDDRVVVALS
395	P06733	Alpha-enolase; EC=4.2.1.11; 2-phospho-D-glycerate hydro-lyase; C-myc promoter-binding protein; Enolase 1; MBP-1; MPB-1; Non-neural enolase; NNE; Phosphopyruvate hydratase; Plasminogen-binding protein;	Y189	Y189	MRIGAEVYHNLKNVI
396	Q99759	Mitogen-activated protein kinase kinase kinase 3; EC=2.7.11.25; MAPK/ERK kinase kinase 3; MEK kinase 3; MEKK 3;	S526	S526	MSGTGIRSVTGTPYW
397	Q15796	Mothers against decapentaplegic homolog 2; MAD homolog 2; Mothers against DPP homolog 2; JV18-1; Mad-related protein 2; hMAD-2; SMAD family member 2; SMAD 2; Smad2; hSMAD2;	T8	T8	MSSILPFTPPVVKRL
398	P31689	DnaJ homolog subfamily A member 1; DnaJ protein homolog 2; HSDJ; Heat shock 40 kDa protein 4; Heat shock protein J2; HSJ-2; Human DnaJ protein 2; hDj-2; Flags: Precursor;	Y8	Y8	MVKETTYYDVLGVSP
399	Q96KC8	DnaJ homolog subfamily C member 1; DnaJ protein homolog MTJ1; Flags: Precursor;	T349	T285	MVKFPGGTPGRWEKI
400	P08107	Heat shock 70 kDa protein 1A/1B; Heat shock 70 kDa protein 1/2; HSP70-1/HSP70-2; HSP70.1/HSP70.2;	Y525	Y525	MVQEAEKYKAEDEKQ
401	P04040	Catalase; EC=1.11.1.6;	Y231	Y231	NASGGAVYCKFHVKT
402	O00237	E3 ubiquitin-protein ligase RNF103; EC=6.3.2.-; KF-1; hKF-1; RING finger protein 103; Zinc finger protein 103 homolog; Zfp-103;	Y162	Y162	NCSSDPRYCRRRGWL
403	P29279	Connective tissue growth factor; CCN family member 2; Hypertrophic chondrocyte-specific protein 24; Insulin-like growth factor-binding protein 8; IBP-8; IGF-binding protein 8; IGFBP-8; Flags: Precursor;	Y340	Y254	NDIFESLYYRKMYGD
404	Q15139	Serine/threonine-protein kinase D1; EC=2.7.11.13; Protein kinase C mu type; Protein kinase D; nPKC-D1; nPKC-mu;	Y463	Y376	NDTGSKYYKEIPLSE
405	P04629	High affinity nerve growth factor receptor; EC=2.7.10.1; Neurotrophic tyrosine kinase receptor type 1; TRK1-transforming tyrosine kinase protein; Tropomyosin-related kinase A; Tyrosine kinase receptor; Tyrosine kinase receptor A; Trk-A; gp140trk; p140-TrkA; Flags: Precursor;	Y496	Y463	NFIENPQYFCNACVH
406	O00222	Metabotropic glutamate receptor 8; mGluR8; Flags: Precursor;	Y471	Y471	NGDAPGRYDIFQYQI
407	P30304	M-phase inducer phosphatase 1; EC=3.1.3.48; Dual specificity phosphatase Cdc25A;	S76	S48	NGLQRTVSSESTDSG
408	O43318	Mitogen-activated protein kinase kinase kinase 7; EC=2.7.11.25; Transforming growth factor-beta-activated kinase 1; TGF-beta-activated kinase 1;	S439	S447	NGQQRRRSIQDLTVA
409	Q9Y680	Peptidyl-prolyl cis-trans isomerase FKBP7; PPIase FKBP7; EC=5.2.1.8; 23 kDa FK506-binding protein; 23 kDa FKBP; FKBP-23; FK506-binding protein 7; FKBP-7; Rotamase; Flags: Precursor;	S74	S107	NGSKFYCSRTQNDGH
410	Q9NYP7	Elongation of very long chain fatty acids protein 5; EC=2.3.1.199; 3-keto acyl-CoA synthase ELOVL5; ELOVL fatty acid elongase 5; ELOVL FA elongase 5; Fatty acid elongase 1; hELO1; Very-long-chain 3-oxoacyl-CoA synthase 5;	S285	S282	NGYTNSFSSLENNVK
411	Q13085	Acetyl-CoA carboxylase 1; ACC1; EC=6.4.1.2; ACC-alpha; Includes: Biotin carboxylase; EC=6.3.4.14;	S80	S80	NHMRPSMSGLHLVKQ
412	P42345	Serine/threonine-protein kinase mTOR; EC=2.7.11.1; FK506-binding protein 12-rapamycin complex-associated protein 1; FKBP12-rapamycin complex-associated protein; Mammalian target of rapamycin; mTOR; Mechanistic target of rapamycin; Rapamycin and FKBP12 target 1; Rapamycin target protein 1;	T2446	T2350	NKRSRTRTDSYSASQ
413	P46108	Adapter molecule crk; Proto-oncogene c-Crk; p38;	Y239	Y240	NLQNGPFYARVIQKR
414	Q02156	Protein kinase C epsilon type; EC=2.7.11.13; nPKC-epsilon;	S368	S236	NNIRKALSFDNRGEE
415	Q13163	Dual specificity mitogen-activated protein kinase kinase 5; MAP kinase kinase 5; MAPKK 5; EC=2.7.12.2; MAPK/ERK kinase 5; MEK 5;	S137	S60	NNSSSAVSDSLASNS
416	Q16875	6-phosphofructo-2-kinase/fructose-2,6-bisphosphatase 3; 6PF-2-K/Fru-2,6-P2ase 3; PFK/FBPase 3; 6PF-2-K/Fru-2,6-P2ase brain/placenta-type isozyme; Renal carcinoma antigen NY-REN-56; iPFK-2; Includes: 6-phosphofructo-2-kinase; EC=2.7.1.105; Includes: Fructose-2,6-bisphosphatase; EC=3.1.3.46;	S461	S462	NPLMRRNSVTPLASP
417	Q6ZUJ8	Phosphoinositide 3-kinase adapter protein 1; B-cell adapter for phosphoinositide 3-kinase; B-cell phosphoinositide 3-kinase adapter protein 1;	S642	S639	NQKKRSESFRFQQEN
418	Q15796	Mothers against decapentaplegic homolog 2; MAD homolog 2; Mothers against DPP homolog 2; JV18-1; Mad-related protein 2; hMAD-2; SMAD family member 2; SMAD 2; Smad2; hSMAD2;	S245	S167	NQSMDTGSPAELSPS
419	P23443	Ribosomal protein S6 kinase beta-1; S6K-beta-1; S6K1; EC=2.7.11.1; 70 kDa ribosomal protein S6 kinase 1; P70S6K1; p70-S6K 1; Ribosomal protein S6 kinase I; Serine/threonine-protein kinase 14A; p70 ribosomal S6 kinase alpha; p70 S6 kinase alpha; p70 S6K-alpha; p70 S6KA;	T412	T389	NQVFLGFTYVAPSVL
420	P10747	T-cell-specific surface glycoprotein CD28; TP44; CD_antigen=CD28; Flags: Precursor;	Y191	Y188	NRYRQSDYMNMTPRH
421	Q9NYV4	Cyclin-dependent kinase 12; EC=2.7.11.22; EC=2.7.11.23; Cdc2-related kinase, arginine/serine-rich; CrkRS; Cell division cycle 2-related protein kinase 7; CDC2-related protein kinase 7; Cell division protein kinase 12; hCDK12;	Y892	Y602	NSEESRPYTNKVITL
422	P50750	Cyclin-dependent kinase 9; EC=2.7.11.22; EC=2.7.11.23; C-2K; Cell division cycle 2-like protein kinase 4; Cell division protein kinase 9; Serine/threonine-protein kinase PITALRE; Tat-associated kinase complex catalytic subunit;	T186	T186	NSQPNRYTNRVVTLW
423	P53355	Death-associated protein kinase 1; DAP kinase 1; EC=2.7.11.1;	S734	S136	NSTRFPPSPLSSKPS
424	P40763	Signal transducer and activator of transcription 3; Acute-phase response factor;	S727	S725	NTIDLPMSPRTLDSL
425	P40189	Interleukin-6 receptor subunit beta; IL-6 receptor subunit beta; IL-6R subunit beta; IL-6R-beta; IL-6RB; CDw130; Interleukin-6 signal transducer; Membrane glycoprotein 130; gp130; Oncostatin-M receptor subunit alpha; CD_antigen=CD130; Flags: Precursor;	Y759	Y735	NTSSTVQYSTVVLNG
426	P61106	Ras-related protein Rab-14;	Y14	Y14	NYSYIFKYIIIGDMG
427	Q01813	6-phosphofructokinase type C; EC=2.7.1.11; 6-phosphofructokinase, platelet type; Phosphofructo-1-kinase isozyme C; PFK-C; Phosphofructokinase 1; Phosphohexokinase;	Y651	Y651	NYTTDFIYQLYSEEG
428	Q8N122	Regulatory-associated protein of mTOR; Raptor; p150 target of rapamycin (TOR)-scaffold protein;	T706	T707	PAEGGSLTPVRDGPC
429	P51692	Signal transducer and activator of transcription 5B;	Y699	Y700	PAKAVDGYVKPQIKQ
430	O14543	Suppressor of cytokine signaling 3; SOCS-3; Cytokine-inducible SH2 protein 3; CIS-3; STAT-induced STAT inhibitor 3; SSI-3;	Y221	Y205	PAPIKEFLDQYDAPL
431	Q9Y2I7	1-phosphatidylinositol 3-phosphate 5-kinase; Phosphatidylinositol 3-phosphate 5-kinase; EC=2.7.1.150; FYVE finger-containing phosphoinositide kinase; PIKfyve; Phosphatidylinositol 3-phosphate 5-kinase type III; PIPkin-III; Type III PIP kinase;	S307	S297	PARNRSASITNLSLD
432	P49418	Amphiphysin;	S295	T295	PARPKSPTQLRKGPP
433	Q16555	Dihydropyrimidinase-related protein 2; DRP-2; Collapsin response mediator protein 2; CRMP-2; N2A3; Unc-33-like phosphoprotein 2; ULIP-2;	S522	S509	PASSAKTSPAKQQAP
434	P14598	Neutrophil cytosol factor 1; NCF-1; 47 kDa autosomal chronic granulomatous disease protein; 47 kDa neutrophil oxidase factor; NCF-47K; Neutrophil NADPH oxidase factor 1; Nox organizer 2; Nox-organizing protein 2; SH3 and PX domain-containing protein 1A; p47-phox;	S370	S371	PAVPPRPSKDLIMNR
435	Q96HA8	Protein N-terminal glutamine amidohydrolase; EC=3.5.1.-; Protein NH2-terminal glutamine deamidase; N-terminal Gln amidase; Nt(Q)-amidase; WDYHV motif-containing protein 1;	S171	S174	PCIETADSKMNLDDF
436	O95644	Nuclear factor of activated T-cells, cytoplasmic 1; NF-ATc1; NFATc1; NFAT transcription complex cytosolic component; NF-ATc; NFATc;	S269	S227	PCNKRKYSLNGRQTS
437	O75582	Ribosomal protein S6 kinase alpha-5; S6K-alpha-5; EC=2.7.11.1; 90 kDa ribosomal protein S6 kinase 5; Nuclear mitogen- and stress-activated protein kinase 1; RSK-like protein kinase; RSKL;	T581	T571	PDNQPLKTPCFTLHY
438	Q3UGC7	Eukaryotic translation initiation factor 3 subunit J-A; eIF3j-A; Eukaryotic translation initiation factor 3 subunit 1-A; eIF-3-alpha-A; eIF3 p35;	T112	T75	PEEHKELTPEEQLAD
439	P20020	Plasma membrane calcium-transporting ATPase 1; PMCA1; EC=3.6.3.8; Plasma membrane calcium ATPase isoform 1; Plasma membrane calcium pump isoform 1;	S1193	S149	PEFRIEDSEPHIPLI
440	P08138	Tumor necrosis factor receptor superfamily member 16; Gp80-LNGFR; Low affinity neurotrophin receptor p75NTR; Low-affinity nerve growth factor receptor; NGF receptor; p75 ICD; CD_antigen=CD271; Flags: Precursor;	S303	S292	PEGEKLHSDSGISVD
441	Q13322	Growth factor receptor-bound protein 10; GRB10 adapter protein; Insulin receptor-binding protein Grb-IR;	S150	S92	PELCSPASSPVLAPG
442	P50502	Hsc70-interacting protein; Hip; Aging-associated protein 2; Progesterone receptor-associated p48 protein; Protein FAM10A1; Putative tumor suppressor ST13; Renal carcinoma antigen NY-REN-33; Suppression of tumorigenicity 13 protein;	S79	S77	PEPESEESDLEIDNE
443	Q13153	Serine/threonine-protein kinase PAK 1; EC=2.7.11.1; Alpha-PAK; p21-activated kinase 1; PAK-1; p65-PAK;	T423	T399	PEQSKRSTMVGTPYW
444	O75553	Disabled homolog 1;	Y220	Y220	PETEENIYQVPTSQK
445	P24864	G1/S-specific cyclin-E1;	T395	T357	PFPTGVLTPPQSSKK
446	Q9Y6G9	Cytoplasmic dynein 1 light intermediate chain 1; LIC1; Dynein light chain A; DLC-A; Dynein light intermediate chain 1, cytosolic;	S207	S197	PGEDFPASPQRRNTS
447	Q9C0B5	Palmitoyltransferase ZDHHC5; EC=2.3.1.225; Zinc finger DHHC domain-containing protein 5; DHHC-5; Zinc finger protein 375;	S636	S658	PHLGKSVSYSSQKPA
448	P31930	Cytochrome b-c1 complex subunit 1, mitochondrial; Complex III subunit 1; Core protein I; Ubiquinol-cytochrome-c reductase complex core protein 1; Flags: Precursor;	Y468	Y477	PIEQLLDYNRIRSGM
449	P15056	Serine/threonine-protein kinase B-raf; EC=2.7.11.1; Proto-oncogene B-Raf; p94; v-Raf murine sarcoma viral oncogene homolog B1;	S729	S723	PKIHRSASEPSLNRA
450	Q08345	Epithelial discoidin domain-containing receptor 1; Epithelial discoidin domain receptor 1; EC=2.7.10.1; CD167 antigen-like family member A; Cell adhesion kinase; Discoidin receptor tyrosine kinase; HGK2; Mammary carcinoma kinase 10; MCK-10; Protein-tyrosine kinase 3A; Protein-tyrosine kinase RTK-6; TRK E; Tyrosine kinase DDR; Tyrosine-protein kinase CAK; CD_antigen=CD167a; Flags: Precursor;	Y703	Y670	PLCMITEYMENGDLN
451	P36888	Receptor-type tyrosine-protein kinase FLT3; EC=2.7.10.1; FL cytokine receptor; Fetal liver kinase-2; FLK-2; Fms-like tyrosine kinase 3; FLT-3; Stem cell tyrosine kinase 1; STK-1; CD_antigen=CD135; Flags: Precursor;	Y591	Y605	PLDNEYIYVDFREYE
452	P21802	Fibroblast growth factor receptor 2; FGFR-2; EC=2.7.10.1; K-sam; KGFR; Keratinocyte growth factor receptor; CD_antigen=CD332; Flags: Precursor;	S782	S786	PLEQYSPSYPDTRSS
453	P47736	Rap1 GTPase-activating protein 1; Rap1GAP; Rap1GAP1;	Y27	Y27	PLKTEEEYIPYPSIH
454	Q12968	Nuclear factor of activated T-cells, cytoplasmic 3; NF-ATc3; NFATc3; NFATx; T-cell transcription factor NFAT4; NF-AT4;	S344	S310	PLKTRKTSEDQTATL
455	Q8IXJ6	NAD-dependent protein deacetylase sirtuin-2; EC=3.5.1.-; Regulatory protein SIR2 homolog 2; SIR2-like protein 2;	S368	S407	PNISTAASPKLEPPP
456	O60285	NUAK family SNF1-like kinase 1; EC=2.7.11.1; AMPK-related protein kinase 5; ARK5; Omphalocele kinase 1;	S600	S593	PNRQRIRSCVSAENF
457	P49841	Glycogen synthase kinase-3 beta; GSK-3 beta; EC=2.7.11.26; Serine/threonine-protein kinase GSK3B; EC=2.7.11.1;	S219	S189	PNVSYICSRYYRAPE
458	P24666	Low molecular weight phosphotyrosine protein phosphatase; LMW-PTP; LMW-PTPase; EC=3.1.3.48; Adipocyte acid phosphatase; Low molecular weight cytosolic acid phosphatase; EC=3.1.3.2; Red cell acid phosphatase 1;	S62	T62	PPDYRGQTCMKKHGI
459	Q13541	Eukaryotic translation initiation factor 4E-binding protein 1; 4E-BP1; eIF4E-binding protein 1; Phosphorylated heat- and acid-stable protein regulated by insulin 1; PHAS-I;	T37	T38	PPGDYSTTPGGTVFG
460	Q5SV97	PGC-1 and ERR-induced regulator in muscle protein 1; PPARGC1 and ESRR-induced regulator in muscle 1; Peroxisome proliferator-activated receptor gamma coactivator 1 and estrogen-related receptor-induced regulator in muscle 1;	S62	S168	PPGEPPPSPPTPGKA
461	P15311	Ezrin; Cytovillin; Villin-2; p81;	Y478	Y474	PPPPPPIYEPVNYHV
462	Q969E2	Secretory carrier-associated membrane protein 4; Secretory carrier membrane protein 4;	Y205	Y205	PPSREAQYNNFAGNS
463	Q96FA3	E3 ubiquitin-protein ligase pellino homolog 1; Pellino-1; EC=6.3.2.-; Pellino-related intracellular-signaling molecule;	S70	S94	PQAAKAISNKDQHSI
464	O95644	Nuclear factor of activated T-cells, cytoplasmic 1; NF-ATc1; NFATc1; NFAT transcription complex cytosolic component; NF-ATc; NFATc;	S294	S252	PQNSPRVSVTDETWL
465	Q13555	Calcium/calmodulin-dependent protein kinase type II subunit gamma; CaM kinase II subunit gamma; CaMK-II subunit gamma; EC=2.7.11.17;	S349	S337	PQSNNKTSIVSTAKE
466	O14974	Protein phosphatase 1 regulatory subunit 12A; Myosin phosphatase-targeting subunit 1; Myosin phosphatase target subunit 1; Protein phosphatase myosin-binding subunit;	T853	T809	PREKRRSTGVSFWTQ
467	Q13153	Serine/threonine-protein kinase PAK 1; EC=2.7.11.1; Alpha-PAK; p21-activated kinase 1; PAK-1; p65-PAK;	S199	S194	PRPEHTKSIYTRSVI
468	Q8K019	Bcl-2-associated transcription factor 1; Btf;	S112	S127	PRRGRSRSRSPKRRS
469	P42228	Signal transducer and activator of transcription 4;	S722	S720	PSDLLPMSPSVYAVL
470	O95644	Nuclear factor of activated T-cells, cytoplasmic 1; NF-ATc1; NFATc1; NFAT transcription complex cytosolic component; NF-ATc; NFATc;	S245	S203	PSTSPRTSVTEENWL
471	P17858	6-phosphofructokinase, liver type; EC=2.7.1.11; Phosphofructo-1-kinase isozyme B; PFK-B; Phosphofructokinase 1; Phosphohexokinase;	Y674	Y664	PTPFDRNYGTKLGVK
472	Q9BZE4	Nucleolar GTP-binding protein 1; Chronic renal failure gene protein; GTP-binding protein NGB;	Y38	Y38	PTVIHKHYQIHRIRQ
473	Q92539	Phosphatidate phosphatase LPIN2; EC=3.1.3.4; Lipin-2;	S245	S208	PVCPKSDSELEVKPA
474	Q14195	Dihydropyrimidinase-related protein 3; DRP-3; Collapsin response mediator protein 4; CRMP-4; Unc-33-like phosphoprotein 1; ULIP-1;	T509	T600	PVFDLTATPKGGTPA
475	Q16288	NT-3 growth factor receptor; EC=2.7.10.1; GP145-TrkC; Trk-C; Neurotrophic tyrosine kinase receptor type 3; TrkC tyrosine kinase; Flags: Precursor;	Y516	Y409	PVIENPQYFRQGHNC
476	Q15067	Peroxisomal acyl-coenzyme A oxidase 1; AOX; EC=1.3.3.6; Palmitoyl-CoA oxidase; Straight-chain acyl-CoA oxidase; SCOX;	Y275	Y276	PVSDKLTYGTMVFIR
477	Q15067	Peroxisomal acyl-coenzyme A oxidase 1; AOX; EC=1.3.3.6; Palmitoyl-CoA oxidase; Straight-chain acyl-CoA oxidase; SCOX;	Y487	Y488	PVSLVEAYKARAARL
478	Q8WYK0	Acyl-coenzyme A thioesterase 12; Acyl-CoA thioesterase 12; EC=3.1.2.1; Acyl-CoA thioester hydrolase 12; Cytoplasmic acetyl-CoA hydrolase 1; CACH-1; hCACH-1; START domain-containing protein 15; StARD15;	S473	S356	PYIVAVKSVTLTSMP
479	Q8TEJ3	SH3 domain-containing RING finger protein 3; Plenty of SH3s 2; SH3 multiple domains protein 4;	S400	S130	QAASNRHSMEISAPV
480	Q9H0E2	Toll-interacting protein;	Y68	Y68	QAKLAKNYGMTRMDP
481	P04629	High affinity nerve growth factor receptor; EC=2.7.10.1; Neurotrophic tyrosine kinase receptor type 1; TRK1-transforming tyrosine kinase protein; Tropomyosin-related kinase A; Tyrosine kinase receptor; Tyrosine kinase receptor A; Trk-A; gp140trk; p140-TrkA; Flags: Precursor;	Y791	Y758	QALVKTPPIYLDILG
482	Q5VV42	Threonylcarbamoyladenosine tRNA methylthiotransferase; EC=2.-.-.-; CDK5 regulatory subunit-associated protein 1-like 1; tRNA-t(6)A37 methylthiotransferase;	Y148	Y146	QAQPRQDYLKGLSII
483	Q15717	ELAV-like protein 1; Hu-antigen R; HuR;	S221	S221	QAQRFRFSPMGVDHM
484	Q96FA3	E3 ubiquitin-protein ligase pellino homolog 1; Pellino-1; EC=6.3.2.-; Pellino-related intracellular-signaling molecule;	T288	T312	QCPVGFNTLAFPSMK
485	Q9HAT8	E3 ubiquitin-protein ligase pellino homolog 2; Pellino-2; EC=6.3.2.-;	T290	T222	QCPVGLNTLAFPSIN
486	Q14161	ARF GTPase-activating protein GIT2; ARF GAP GIT2; Cool-interacting tyrosine-phosphorylated protein 2; CAT-2; CAT2; G protein-coupled receptor kinase-interactor 2; GRK-interacting protein 2;	Y392	Y392	QDNDQPDYDSVASDE
487	P35222	Catenin beta-1; Beta-catenin;	S675	S659	QDYKKRLSVELTSSL
488	P16054	Protein kinase C epsilon type; EC=2.7.11.13; nPKC-epsilon;	S729	S602	QEEFKGFSYFGEELL
489	P51674	Neuronal membrane glycoprotein M6-a; M6a;	S267	S263	QELHDIHSTRSKERL
490	P06737	Glycogen phosphorylase, liver form; EC=2.4.1.1;	S15	S15	QERRKQISIRGIVGA
491	P51149	Ras-related protein Rab-7a;	Y183	Y183	QETEVELYNEFPEPI
492	P15311	Ezrin; Cytovillin; Villin-2; p81;	T567	T563	QGRDKYKTLRQIRQG
493	Q15417	Calponin-3; Calponin, acidic isoform;	S293	S293	QGTGTNGSEISDSDY
494	P23458	Tyrosine-protein kinase JAK1; EC=2.7.10.2; Janus kinase 1; JAK-1;	Y993	Y989	QICKGMDYLGSRQYV
495	O60674	Tyrosine-protein kinase JAK2; EC=2.7.10.2; Janus kinase 2; JAK-2;	Y966	Y971	QICKGMEYLGTKRYV
496	P15304	Hormone-sensitive lipase; HSL; EC=3.1.1.79;	S900	T511	QISIPSDTPEMLQSK
497	O60664	Perilipin-3; 47 kDa mannose 6-phosphate receptor-binding protein; 47 kDa MPR-binding protein; Cargo selection protein TIP47; Mannose-6-phosphate receptor-binding protein 1; Placental protein 17; PP17;	Y95	Y74	QISTANEYACKGLDK
498	O43586	Proline-serine-threonine phosphatase-interacting protein 1; PEST phosphatase-interacting protein 1; CD2-binding protein 1; H-PIP;	Y119	Y119	QKEQRKKYEAAMERM
499	P46109	Crk-like protein;	Y251	Y228	QKRVPCAYDKTALAL
500	P46108	Adapter molecule crk; Proto-oncogene c-Crk; p38;	Y251	Y252	QKRVPNAYDKTALAL
501	P19367	Hexokinase-1; EC=2.7.1.1; Brain form hexokinase; Hexokinase type I; HK I;	S298	S299	QLFEKMVSGMYMGEL
502	Q14738	Serine/threonine-protein phosphatase 2A 56 kDa regulatory subunit delta isoform; PP2A B subunit isoform B'-delta; PP2A B subunit isoform B56-delta; PP2A B subunit isoform PR61-delta; PP2A B subunit isoform R5-delta;	S75	S32	QLNKIKYSGGPQIVK
503	P31150	Rab GDP dissociation inhibitor alpha; Rab GDI alpha; Guanosine diphosphate dissociation inhibitor 1; GDI-1; Oligophrenin-2; Protein XAP-4;	Y93	Y78	QLVKMLLYTEVTRYL
504	Q15750	TGF-beta-activated kinase 1 and MAP3K7-binding protein 1; Mitogen-activated protein kinase kinase kinase 7-interacting protein 1; TGF-beta-activated kinase 1-binding protein 1; TAK1-binding protein 1;	S423	S573	QMVNGAHSSSTLDEA
505	P35372	Mu-type opioid receptor; M-OR-1; MOR-1; Mu opiate receptor; Mu opioid receptor; MOP; hMOP;	S377	S377	QNTRDHASTANTVDR
506	Q07889	Son of sevenless homolog 1; SOS-1;	S1193	S1178	QPTSKVYSPRYSVPD
507	P48736	Phosphatidylinositol 4,5-bisphosphate 3-kinase catalytic subunit gamma isoform; PI3-kinase subunit gamma; PI3K-gamma; PI3Kgamma; PtdIns-3-kinase subunit gamma; EC=2.7.1.153; Phosphatidylinositol 4,5-bisphosphate 3-kinase 110 kDa catalytic subunit gamma; PtdIns-3-kinase subunit p110-gamma; p110gamma; Phosphoinositide-3-kinase catalytic gamma polypeptide; Serine/threonine protein kinase PIK3CG; EC=…	T607	T610	QQEIVAKTYQLLAKK
508	P17252	Protein kinase C alpha type; PKC-A; PKC-alpha; EC=2.7.11.13;	S657	S659	QSDFEGFSYVNPQFV
509	O43847	Nardilysin; EC=3.4.24.61; N-arginine dibasic convertase; NRD convertase; NRD-C; Flags: Precursor;	T390	T399	QSKETLDTLEKWVTE
510	P49137	MAP kinase-activated protein kinase 2; MAPK-activated protein kinase 2; MAPKAP kinase 2; MAPKAP-K2; MAPKAPK-2; MK-2; MK2; EC=2.7.11.1;	T334	T264	QSMQVPQTPLHTSRV
511	P40189	Interleukin-6 receptor subunit beta; IL-6 receptor subunit beta; IL-6R subunit beta; IL-6R-beta; IL-6RB; CDw130; Interleukin-6 signal transducer; Membrane glycoprotein 130; gp130; Oncostatin-M receptor subunit alpha; CD_antigen=CD130; Flags: Precursor;	S782	S757	QVFSRSESTQPLLDS
512	P18669	Phosphoglycerate mutase 1; EC=3.1.3.13; EC=5.4.2.11; EC=5.4.2.4; BPG-dependent PGAM 1; Phosphoglycerate mutase isozyme B; PGAM-B;	S118	S118	QVKIWRRSYDVTPPP
513	Q9BY49	Peroxisomal trans-2-enoyl-CoA reductase; TERP; EC=1.3.1.38; 2,4-dienoyl-CoA reductase-related protein; DCR-RP; HPDHase; pVI-ARL;	T182	T179	RAAVDNLTKTLALEW
514	Q15746	Myosin light chain kinase, smooth muscle; MLCK; smMLCK; EC=2.7.11.18; Kinase-related protein; KRP; Telokin; Contains: Myosin light chain kinase, smooth muscle, deglutamylated form;	S1760	S1749	RAIGRLSSMAMISGM
515	P11142	Heat shock cognate 71 kDa protein; Heat shock 70 kDa protein 8;	T265	T265	RAVRRLRTACERAKR
516	P49675	Steroidogenic acute regulatory protein, mitochondrial; StAR; START domain-containing protein 1; StARD1; Flags: Precursor;	S195	S195	RCSRRRGSTCVLAGM
517	Q16236	Nuclear factor erythroid 2-related factor 2; NF-E2-related factor 2; NFE2-related factor 2; HEBP1; Nuclear factor, erythroid derived 2, like 2;	Y576	Y554	RDEDGKSYSPSEYSL
518	P11362	Fibroblast growth factor receptor 1; FGFR-1; EC=2.7.10.1; Basic fibroblast growth factor receptor 1; BFGFR; bFGF-R-1; Fms-like tyrosine kinase 2; FLT-2; N-sam; Proto-oncogene c-Fgr; CD_antigen=CD331; Flags: Precursor;	Y653	Y648	RDIHHIDYYKKTTNG
519	P21802	Fibroblast growth factor receptor 2; FGFR-2; EC=2.7.10.1; K-sam; KGFR; Keratinocyte growth factor receptor; CD_antigen=CD332; Flags: Precursor;	Y656	Y660	RDINNIDYYKKTTNG
520	P06213	Insulin receptor; IR; EC=2.7.10.1; CD_antigen=CD220; Contains: Insulin receptor subunit alpha; Contains: Insulin receptor subunit beta; Flags: Precursor;	Y1189	Y1165	RDIYETDYYRKGGKG
521	P04629	High affinity nerve growth factor receptor; EC=2.7.10.1; Neurotrophic tyrosine kinase receptor type 1; TRK1-transforming tyrosine kinase protein; Tropomyosin-related kinase A; Tyrosine kinase receptor; Tyrosine kinase receptor A; Trk-A; gp140trk; p140-TrkA; Flags: Precursor;	Y680	Y647	RDIYSTDYYRVGGRT
522	P22607	Fibroblast growth factor receptor 3; FGFR-3; EC=2.7.10.1; CD_antigen=CD333; Flags: Precursor;	Y647	Y605	RDVHNIDYYKKTTNG
523	P08581	Hepatocyte growth factor receptor; HGF receptor; EC=2.7.10.1; HGF/SF receptor; Proto-oncogene c-Met; Scatter factor receptor; SF receptor; Tyrosine-protein kinase Met; Flags: Precursor;	Y1234	Y1235	RDVYDKEYYSVHNKT
524	Q14693	Phosphatidate phosphatase LPIN1; EC=3.1.3.4; Lipin-1;	S176	S185	REDIGDTSEDEDMFP
525	P00533	Epidermal growth factor receptor; EC=2.7.10.1; Proto-oncogene c-ErbB-1; Receptor tyrosine-protein kinase erbB-1; Flags: Precursor;	T693	T618	RELVEPLTPSGEAPN
526	P10643	Complement component C7; Flags: Precursor;	S229	S795	RERSRSSSSSSRSSH
527	Q07869	Peroxisome proliferator-activated receptor alpha; PPAR-alpha; Nuclear receptor subfamily 1 group C member 1;	S179	S181	RFGRMPRSEKAKLKA
528	P34932	Heat shock 70 kDa protein 4; HSP70RY; Heat shock 70-related protein APG-2;	S76	S76	RFHGRAFSDPFVQAE
529	P23443	Ribosomal protein S6 kinase beta-1; S6K-beta-1; S6K1; EC=2.7.11.1; 70 kDa ribosomal protein S6 kinase 1; P70S6K1; p70-S6K 1; Ribosomal protein S6 kinase I; Serine/threonine-protein kinase 14A; p70 ribosomal S6 kinase alpha; p70 S6 kinase alpha; p70 S6K-alpha; p70 S6KA;	T444	T421	RFIGSPRTPVSPVKF
530	P30304	M-phase inducer phosphatase 1; EC=3.1.3.48; Dual specificity phosphatase Cdc25A;	T507	T487	RFRTKSRTWAGERSK
531	P48730	Casein kinase I isoform delta; CKI-delta; CKId; EC=2.7.11.1; Tau-protein kinase CSNK1D; EC=2.7.11.26;	S382	S380	RGAPVNVSSSDLTGR
532	P67775	Serine/threonine-protein phosphatase 2A catalytic subunit alpha isoform; PP2A-alpha; EC=3.1.3.16; Replication protein C; RP-C;	Y307	Y307	RGEPHVTRRTPDYFL
533	P49841	Glycogen synthase kinase-3 beta; GSK-3 beta; EC=2.7.11.26; Serine/threonine-protein kinase GSK3B; EC=2.7.11.1;	Y216	Y186	RGEPNVSYICSRYYR
534	P09110	3-ketoacyl-CoA thiolase, peroxisomal; EC=2.3.1.16; Acetyl-CoA acyltransferase; Beta-ketothiolase; Peroxisomal 3-oxoacyl-CoA thiolase; Flags: Precursor;	T60	T61	RGGFKDTTPDELLSA
535	O75390	Citrate synthase, mitochondrial; EC=2.3.3.1; Flags: Precursor;	Y80	Y53	RGMKGLVYETSVLDP
536	P62491	Ras-related protein Rab-11A; Rab-11; YL8; Flags: Precursor;	T136	T136	RHLRAVPTDEARAFA
537	P37230	Peroxisome proliferator-activated receptor alpha; PPAR-alpha; Nuclear receptor subfamily 1 group C member 1;	S110	S112	RICGDKASGYHYGVH
538	Q5T1C6	Acyl-coenzyme A thioesterase THEM4; Acyl-CoA thioesterase THEM4; EC=3.1.2.2; Carboxyl-terminal modulator protein; Thioesterase superfamily member 4; Flags: Precursor;	S38	T632	RILRSFSTDYVILED
539	Q9Z2R9	Eukaryotic translation initiation factor 2-alpha kinase 1; EC=2.7.11.1; Heme-controlled repressor; HCR; Heme-regulated eukaryotic initiation factor eIF-2-alpha kinase; Heme-regulated inhibitor; Hemin-sensitive initiation factor 2-alpha kinase;	T485	T496	RINGLTHTSGVGTCL
540	Q08881	Tyrosine-protein kinase ITK/TSK; EC=2.7.10.2; Interleukin-2-inducible T-cell kinase; IL-2-inducible T-cell kinase; Kinase EMT; T-cell-specific kinase; Tyrosine-protein kinase Lyk;	Y512	Y511	RIVLDDQYTSSTGTK
541	P17936	Insulin-like growth factor-binding protein 3; IBP-3; IGF-binding protein 3; IGFBP-3; Flags: Precursor;	S183	T155	RKEQAKNTQRYKVEY
542	Q9NYP7	Elongation of very long chain fatty acids protein 5; EC=2.3.1.199; 3-keto acyl-CoA synthase ELOVL5; ELOVL fatty acid elongase 5; ELOVL FA elongase 5; Fatty acid elongase 1; hELO1; Very-long-chain 3-oxoacyl-CoA synthase 5;	S273	S270	RKEYQNGSTATVNGY
543	P62158	Calmodulin; CaM;	S82	S71	RKMKDTDSEEEIREA
544	P11171	Protein 4.1; P4.1; 4.1R; Band 4.1; EPB4.1;	Y660	Y13	RLDGENIYIRHSNLM
545	P06239	Tyrosine-protein kinase Lck; EC=2.7.10.2; Leukocyte C-terminal Src kinase; LSK; Lymphocyte cell-specific protein-tyrosine kinase; Protein YT16; Proto-oncogene Lck; T cell-specific protein-tyrosine kinase; p56-LCK;	Y394	Y43	RLIEDNEYTAREGAK
546	P06241	Tyrosine-protein kinase Fyn; EC=2.7.10.2; Proto-oncogene Syn; Proto-oncogene c-Fyn; Src-like kinase; SLK; p59-Fyn;	Y420	Y39	RLIEDNEYTARQGAK
547	Q8WWW0	Ras association domain-containing protein 5; New ras effector 1; Regulator for cell adhesion and polarization enriched in lymphoid tissues; RAPL;	T352	T188	RLLAGPDTDVLSFVL
548	P00519	Tyrosine-protein kinase ABL1; EC=2.7.10.2; Abelson murine leukemia viral oncogene homolog 1; Abelson tyrosine-protein kinase 1; Proto-oncogene c-Abl; p150;	Y393	Y32	RLMTGDTYTAHAGAK
549	P16234	Platelet-derived growth factor receptor alpha; PDGF-R-alpha; PDGFR-alpha; EC=2.7.10.1; Alpha platelet-derived growth factor receptor; Alpha-type platelet-derived growth factor receptor; CD140 antigen-like family member A; CD140a antigen; Platelet-derived growth factor alpha receptor; Platelet-derived growth factor receptor 2; PDGFR-2; CD_antigen=CD140a; Flags: Precursor;	Y1018	Y1017	RLSADSGYIIPLPDI
550	O60488	Long-chain-fatty-acid--CoA ligase 4; EC=6.2.1.3; Long-chain acyl-CoA synthetase 4; LACS 4;	T679	T642	RLSPEPWTPETGLVT
551	Q13133	Oxysterols receptor LXR-alpha; Liver X receptor alpha; Nuclear receptor subfamily 1 group H member 3;	S413	S355	RMLMKLVSLRTLSSV
552	Q9NP60	X-linked interleukin-1 receptor accessory protein-like 2; IL-1 receptor accessory protein-like 2; IL-1-RAPL-2; IL-1RAPL-2; IL1RAPL-2; IL1RAPL-2-related protein; Interleukin-1 receptor 9; IL-1R-9; IL-1R9; Three immunoglobulin domain-containing IL-1 receptor-related 1; TIGIRR-1; Flags: Precursor;	S343	S317	RNGRKHASILLRKKD
553	P52789	Hexokinase-2; EC=2.7.1.1; Hexokinase type II; HK II; Muscle form hexokinase;	T762	T763	RNILIDFTKRGFLFR
554	Q9UKE5	TRAF2 and NCK-interacting protein kinase; EC=2.7.11.1;	S764	V730	RNRVRGNVKPEGSPV
555	Q9Y243	RAC-gamma serine/threonine-protein kinase; EC=2.7.11.1; Protein kinase Akt-3; Protein kinase B gamma; PKB gamma; RAC-PK-gamma; STK-2;	S476	S476	RPHFPQFSYSASGRE
556	P31749	RAC-alpha serine/threonine-protein kinase; EC=2.7.11.1; Protein kinase B; PKB; Protein kinase B alpha; PKB alpha; Proto-oncogene c-Akt; RAC-PK-alpha;	T479	T245	RPHFPQFSYSASGTA
557	Q7L0X0	TLR4 interactor with leucine rich repeats; Leucine-rich repeat-containing protein KIAA0644; Flags: Precursor;	T753	T721	RPLRSMGTGVSADFS
558	P56524	Histone deacetylase 4; HD4; EC=3.5.1.98;	S632	S601	RPLSRAQSSPASATF
559	Q14738	Serine/threonine-protein phosphatase 2A 56 kDa regulatory subunit delta isoform; PP2A B subunit isoform B'-delta; PP2A B subunit isoform B56-delta; PP2A B subunit isoform PR61-delta; PP2A B subunit isoform R5-delta;	S573	S551	RPLVRRKSELPQDIY
560	P36507	Dual specificity mitogen-activated protein kinase kinase 2; MAP kinase kinase 2; MAPKK 2; EC=2.7.12.2; ERK activator kinase 2; MAPK/ERK kinase 2; MEK 2;	S306	S304	RPPGRPISGHGMDSR
561	P04049	RAF proto-oncogene serine/threonine-protein kinase; EC=2.7.11.1; Proto-oncogene c-RAF; cRaf; Raf-1;	S338	S338	RPRGQRDSSYYWEIE
562	P60484	Phosphatidylinositol 3,4,5-trisphosphate 3-phosphatase and dual-specificity protein phosphatase PTEN; EC=3.1.3.16; EC=3.1.3.48; EC=3.1.3.67; Mutated in multiple advanced cancers 1; Phosphatase and tensin homolog;	Y240	Y213	RREDKYMYFEFPQPL
563	Q96RR4	Calcium/calmodulin-dependent protein kinase kinase 2; CaM-KK 2; CaM-kinase kinase 2; CaMKK 2; EC=2.7.11.17; Calcium/calmodulin-dependent protein kinase kinase beta; CaM-KK beta; CaM-kinase kinase beta; CaMKK beta;	S511	S483	RREERSLSAPGNLLP
564	Q8N5S9	Calcium/calmodulin-dependent protein kinase kinase 1; CaM-KK 1; CaM-kinase kinase 1; CaMKK 1; EC=2.7.11.17; CaM-kinase IV kinase; Calcium/calmodulin-dependent protein kinase kinase alpha; CaM-KK alpha; CaM-kinase kinase alpha; CaMKK alpha;	S475	S476	RREERSMSAPGNLLI
565	Q16236	Nuclear factor erythroid 2-related factor 2; NF-E2-related factor 2; NFE2-related factor 2; HEBP1; Nuclear factor, erythroid derived 2, like 2;	S40	S24	RREVFDFSQRQKEYE
566	P32418	Sodium/calcium exchanger 1; Na(+)/Ca(2+)-exchange protein 1; Solute carrier family 8 member 1; Flags: Precursor;	Y261	Y258	RRLLFYKYVYKKYRA
567	P31321	cAMP-dependent protein kinase type I-beta regulatory subunit;	Y312	Y312	RRSDNEEYVEVGRLG
568	P32245	Melanocortin receptor 4; MC4-R;	T312	T311	RSQELRKTFKEIICC
569	P42345	Serine/threonine-protein kinase mTOR; EC=2.7.11.1; FK506-binding protein 12-rapamycin complex-associated protein 1; FKBP12-rapamycin complex-associated protein; Mammalian target of rapamycin; mTOR; Mechanistic target of rapamycin; Rapamycin and FKBP12 target 1; Rapamycin target protein 1;	S2448	S2352	RSRTRTDSYSASQSV
570	P12755	Ski oncogene; Proto-oncogene c-Ski;	T103	T86	RSTERCETILEGETI
571	Q96AY3	Peptidyl-prolyl cis-trans isomerase FKBP10; PPIase FKBP10; EC=5.2.1.8; 65 kDa FK506-binding protein; 65 kDa FKBP; FKBP-65; FK506-binding protein 10; FKBP-10; Immunophilin FKBP65; Rotamase; Flags: Precursor;	S35	S787	RTADGRVSPAGGTLE
572	Q02750	Dual specificity mitogen-activated protein kinase kinase 1; MAP kinase kinase 1; MAPKK 1; MKK1; EC=2.7.12.2; ERK activator kinase 1; MAPK/ERK kinase 1; MEK 1;	S298	S300	RTPGRPMSSYGPDSR
573	Q9BZZ5	Apoptosis inhibitor 5; API-5; Antiapoptosis clone 11 protein; AAC-11; Cell migration-inducing gene 8 protein; Fibroblast growth factor 2-interacting factor; FIF; Protein XAGL;	S462	S55	RTSEDTTSSSPPKKA
574	Q9NVK5	FGFR1 oncogene partner 2;	Y46	Y48	RVEAMKQYQEEIQEL
575	P17612	cAMP-dependent protein kinase catalytic subunit alpha; PKA C-alpha; EC=2.7.11.11;	T198	T245	RVKGRTWTLCGTPEY
576	P42338	Phosphatidylinositol 4,5-bisphosphate 3-kinase catalytic subunit beta isoform; PI3-kinase subunit beta; PI3K-beta; PI3Kbeta; PtdIns-3-kinase subunit beta; EC=2.7.1.153; Phosphatidylinositol 4,5-bisphosphate 3-kinase 110 kDa catalytic subunit beta; PtdIns-3-kinase subunit p110-beta; p110beta;	Y962	Y958	RVPFILTYDFIHVIQ
577	P19784	Casein kinase II subunit alpha'; CK II alpha'; EC=2.7.11.1;	S18	S18	RVYAEVNSLRSREYW
578	Q05397	Focal adhesion kinase 1; FADK 1; EC=2.7.10.2; Focal adhesion kinase-related nonkinase; FRNK; Protein phosphatase 1 regulatory subunit 71; PPP1R71; Protein-tyrosine kinase 2; p125FAK; pp125FAK;	Y576	Y586	RYMEDSTYYKASKGK
579	O60825	6-phosphofructo-2-kinase/fructose-2,6-bisphosphatase 2; 6PF-2-K/Fru-2,6-P2ase 2; PFK/FBPase 2; 6PF-2-K/Fru-2,6-P2ase heart-type isozyme; Includes: 6-phosphofructo-2-kinase; EC=2.7.1.105; Includes: Fructose-2,6-bisphosphatase; EC=3.1.3.46;	Y366	Y364	RYPGGESYQDLVQRL
580	Q06187	Tyrosine-protein kinase BTK; EC=2.7.10.2; Agammaglobulinemia tyrosine kinase; ATK; B-cell progenitor kinase; BPK; Bruton tyrosine kinase;	Y551	Y549	RYVLDDEYTSSMGSK
581	P36871	Phosphoglucomutase-1; PGM 1; EC=5.4.2.2; Glucose phosphomutase 1;	T467	T496	SAGDKVYTVEKADNF
582	Q9P1W9	Serine/threonine-protein kinase pim-2; EC=2.7.11.1; Pim-2h;	S204	S127	SAGTRVYSPPEWIRY
583	P28562	Dual specificity protein phosphatase 1; EC=3.1.3.16; EC=3.1.3.48; Dual specificity protein phosphatase hVH1; Mitogen-activated protein kinase phosphatase 1; MAP kinase phosphatase 1; MKP-1; Protein-tyrosine phosphatase CL100;	S359	S361	SALSYLQSPITTSPS
584	P46656	Adrenodoxin, mitochondrial; Adrenal ferredoxin; Ferredoxin-1; Flags: Precursor;	S67	S50	SARAACSSEDKITVH
585	P58753	Toll/interleukin-1 receptor domain-containing adapter protein; TIR domain-containing adapter protein; Adaptor protein Wyatt; MyD88 adapter-like protein; MyD88-2;	Y86	Y77	SARWVKSYDVCICHS
586	Q04759	Protein kinase C theta type; EC=2.7.11.13; nPKC-theta;	T219	T219	SAVNSRETMFHKERF
587	Q9NQ86	E3 ubiquitin-protein ligase TRIM36; EC=6.3.2.-; RING finger protein 98; Tripartite motif-containing protein 36; Zinc-binding protein Rbcc728;	S177	S163	SCMDCSASYCNECFK
588	Q8WV28	B-cell linker protein; B-cell adapter containing a SH2 domain protein; B-cell adapter containing a Src homology 2 domain protein; Cytoplasmic adapter protein; Src homology 2 domain-containing leukocyte protein of 65 kDa; SLP-65;	Y72	Y91	SDDFDSDYENPDGHS
589	Q13131	5'-AMP-activated protein kinase catalytic subunit alpha-1; AMPK subunit alpha-1; EC=2.7.11.1; Acetyl-CoA carboxylase kinase; ACACA kinase; EC=2.7.11.27; Hydroxymethylglutaryl-CoA reductase kinase; HMGCR kinase; EC=2.7.11.31; Tau-protein kinase PRKAA1; EC=2.7.11.26;	T183	T185	SDGEFLRTSCGSPNY
590	Q14765	Signal transducer and activator of transcription 4;	Y693	Y692	SDGGVKGYVPSVFIP
591	Q96KC8	DnaJ homolog subfamily C member 1; DnaJ protein homolog MTJ1; Flags: Precursor;	S430	S161	SEEEEGDSGEEATED
592	Q09472	Histone acetyltransferase p300; p300 HAT; EC=2.3.1.48; E1A-associated protein p300;	S89	S89	SELLRAGSSPNLNMG
593	P22681	E3 ubiquitin-protein ligase CBL; EC=6.3.2.-; Casitas B-lineage lymphoma proto-oncogene; Proto-oncogene c-Cbl; RING finger protein 55; Signal transduction protein CBL;	Y774	Y725	SENEEDGYDVPKPPL
594	Q9BQK8	Phosphatidate phosphatase LPIN3; EC=3.1.3.4; Lipin-3; Lipin-3-like;	S224	S206	SEPVCPKSDSELEVK
595	Q4L235	Acyl-CoA synthetase family member 4; EC=6.2.1.-; Aminoadipate-semialdehyde dehydrogenase; Protein NRPS998;	Y194	Y194	SERCSLAYVLHTSGT
596	P49815	Tuberin; Tuberous sclerosis 2 protein;	S939	S941	SFRARSTSLNERPKS
597	P06733	Alpha-enolase; EC=4.2.1.11; 2-phospho-D-glycerate hydro-lyase; C-myc promoter-binding protein; Enolase 1; MBP-1; MPB-1; Non-neural enolase; NNE; Phosphopyruvate hydratase; Plasminogen-binding protein;	Y44	Y44	SGASTGIYEALELRD
598	P24593	Insulin-like growth factor-binding protein 5; IBP-5; IGF-binding protein 5; IGFBP-5; Flags: Precursor;	S268	S155	SGDLQCHAFDSSNVE
599	P68400	Casein kinase II subunit alpha; CK II alpha; EC=2.7.11.1;	T360	T360	SGISSVPTPSPLGPL
600	Q99798	Aconitate hydratase, mitochondrial; Aconitase; EC=4.2.1.3; Citrate hydro-lyase; Flags: Precursor;	S559	S561	SGQHVDVSPTSQRLQ
601	O43741	5'-AMP-activated protein kinase subunit beta-2; AMPK subunit beta-2;	S184	S186	SGRDLSSSPPGPYGQ
602	P50416	Carnitine O-palmitoyltransferase 1, liver isoform; CPT1-L; EC=2.3.1.21; Carnitine O-palmitoyltransferase I, liver isoform; CPT I; CPTI-L; Carnitine palmitoyltransferase 1A;	Y165	Y166	SGRKPMLYSFQTSLP
603	Q8N6T7	NAD-dependent protein deacetylase sirtuin-6; EC=3.5.1.-; Regulatory protein SIR2 homolog 6; SIR2-like protein 6;	S330	S68	SIKSEPVSPNRERNT
604	Q7L7X3	Serine/threonine-protein kinase TAO1; EC=2.7.11.1; Kinase from chicken homolog B; hKFC-B; MARK Kinase; MARKK; Prostate-derived sterile 20-like kinase 2; PSK-2; PSK2; Prostate-derived STE20-like kinase 2; Thousand and one amino acid protein kinase 1; TAOK1; hTAOK1;	T785	T785	SINEMLSTQALRLDE
605	P31645	Sodium-dependent serotonin transporter; 5HT transporter; 5HTT; Solute carrier family 6 member 4;	T276	T302	SIWKGVKTSGKVVWV
606	Q5VYK3	Proteasome-associated protein ECM29 homolog; Ecm29;	T1151	T1140	SIWNALVTDKSMVDK
607	P09619	Platelet-derived growth factor receptor beta; PDGF-R-beta; PDGFR-beta; EC=2.7.10.1; Beta platelet-derived growth factor receptor; Beta-type platelet-derived growth factor receptor; CD140 antigen-like family member B; Platelet-derived growth factor receptor 1; PDGFR-1; CD_antigen=CD140b; Flags: Precursor;	Y751	Y716	SKDESLDYVPMSDMK
608	Q9Y478	5'-AMP-activated protein kinase subunit beta-1; AMPK subunit beta-1; AMPKb;	S108	S111	SKIPLTRSHNNFVAI
609	P05067	Amyloid beta A4 protein; ABPP; APPI; APP; Alzheimer disease amyloid protein; Cerebral vascular amyloid peptide; CVAP; PreA4; Protease nexin-II; PN-II; Contains: N-APP; Contains: Soluble APP-alpha; S-APP-alpha; Contains: Soluble APP-beta; S-APP-beta; Contains: C99; Contains: Beta-amyloid protein 42; Beta-APP42; Contains: Beta-amyloid protein 40; Beta-APP40; Contains: C83; Contains: P3(42); Contain…	Y757	Y520	SKMQQNGYENPTYKF
610	Q9NP95	Fibroblast growth factor 20; FGF-20;	T188	T184	SKRHQKFTHFLPRPV
611	Q93100	Phosphorylase b kinase regulatory subunit beta; Phosphorylase kinase subunit beta;	S701	S694	SKVKRQSSTPNASEL
612	Q9UBK2	Peroxisome proliferator-activated receptor gamma coactivator 1-alpha; PGC-1-alpha; PPAR-gamma coactivator 1-alpha; PPARGC-1-alpha; Ligand effect modulator 6;	S266	S264	SLPLTPESPNDPKGS
613	Q9UQM7	Calcium/calmodulin-dependent protein kinase type II subunit alpha; CaM kinase II subunit alpha; CaMK-II subunit alpha; EC=2.7.11.17;	T286	T258	SMMHRQETVDCLKKF
614	Q13555	Calcium/calmodulin-dependent protein kinase type II subunit gamma; CaM kinase II subunit gamma; CaMK-II subunit gamma; EC=2.7.11.17;	T287	T287	SMMHRQETVECLRKF
615	P15918	V(D)J recombination-activating protein 1; RAG-1; RING finger protein 74; Includes: Endonuclease RAG1; EC=3.1.-.-; Includes: E3 ubiquitin-protein ligase RAG1; EC=6.3.2.-;	Y195	Y194	SNTPCEVYFPRNSTM
616	P46821	Microtubule-associated protein 1B; MAP-1B; Contains: MAP1B heavy chain; Contains: MAP1 light chain LC1;	S1396	S1400	SPIEKVLSPLRSPPL
617	P19525	Interferon-induced, double-stranded RNA-activated protein kinase; EC=2.7.11.1; Eukaryotic translation initiation factor 2-alpha kinase 2; eIF-2A protein kinase 2; Interferon-inducible RNA-dependent protein kinase; P1/eIF-2A protein kinase; Protein kinase RNA-activated; PKR; Tyrosine-protein kinase EIF2AK2; EC=2.7.10.2; p68 kinase;	T90	S148	SPLLLNNSNATEGLD
618	P16871	Interleukin-7 receptor subunit alpha; IL-7 receptor subunit alpha; IL-7R subunit alpha; IL-7R-alpha; IL-7RA; CDw127; CD_antigen=CD127; Flags: Precursor;	Y449	Y442	SPSDEEAYVTMSSFY
619	P02788	Lactotransferrin; Lactoferrin; EC=3.4.21.-; Growth-inhibiting protein 12; Talalactoferrin; Contains: Lactoferricin-H; Lfcin-H; Contains: Kaliocin-1; Contains: Lactoferroxin-A; Contains: Lactoferroxin-B; Contains: Lactoferroxin-C; Flags: Precursor;	Y547	Y555	SQERYYSYNGAFRCL
620	Q9JJV2	Profilin-2; Profilin II;	Y99	Y55	SQGGEPTYNVAVGRA
621	Q96CW1	AP-2 complex subunit mu; AP-2 mu chain; Adapter-related protein complex 2 subunit mu; Adaptin-mu2; Adaptor protein complex AP-2 subunit mu; Clathrin assembly protein complex 2 mu medium chain; Clathrin coat assembly protein AP50; Clathrin coat-associated protein AP50; HA2 50 kDa subunit; Plasma membrane adaptor AP-2 50 kDa protein;	T156	T154	SQITSQVTGQIGWRR
622	O75553	Disabled homolog 1;	Y232	Y232	SQKKEGVYDVPKSQP
623	P56749	Claudin-12;	S228	S229	SQPYSARSRLSAMEI
624	P51911	Calponin-1; Basic calponin; Calponin H1, smooth muscle;	Y261	Y261	SQQGMTVYGLPRQVY
625	P04049	RAF proto-oncogene serine/threonine-protein kinase; EC=2.7.11.1; Proto-oncogene c-RAF; cRaf; Raf-1;	S259	S259	SQRQRSTSTPNVHMV
626	Q9D415	Disks large-associated protein 1; DAP-1; Guanylate kinase-associated protein; PSD-95/SAP90-binding protein 1; SAP90/PSD-95-associated protein 1; SAPAP1;	S605	S588	SQSGLSNSTESLDSM
627	P37802	Transgelin-2; Epididymis tissue protein Li 7e; SM22-alpha homolog;	Y192	Y192	SQSGMTGYGMPRQII
628	P04441	H-2 class II histocompatibility antigen gamma chain; Ia antigen-associated invariant chain; Ii; MHC class II-associated invariant chain; CD_antigen=CD74;	S75	S76	SQTLKLESLQRKMPI
629	P49675	Steroidogenic acute regulatory protein, mitochondrial; StAR; START domain-containing protein 1; StARD1; Flags: Precursor;	S57	S57	SQVRRRSSLLSSRLE
630	P27986	Phosphatidylinositol 3-kinase regulatory subunit alpha; PI3-kinase regulatory subunit alpha; PI3K regulatory subunit alpha; PtdIns-3-kinase regulatory subunit alpha; Phosphatidylinositol 3-kinase 85 kDa regulatory subunit alpha; PI3-kinase subunit p85-alpha; PtdIns-3-kinase regulatory subunit p85-alpha;	Y467	Y467	SREYDRLYEDYTRTS
631	O15530	3-phosphoinositide-dependent protein kinase 1; hPDK1; EC=2.7.11.1;	S241	S245	SRQARANSFVGTAQY
632	O60331	Phosphatidylinositol 4-phosphate 5-kinase type-1 gamma; PIP5K1-gamma; PtdIns(4)P-5-kinase 1 gamma; EC=2.7.1.68; Phosphatidylinositol 4-phosphate 5-kinase type I gamma; PIP5KIgamma;	S556	S523	SRRRTHSSGQDGRSH
633	Q7L7X3	Serine/threonine-protein kinase TAO1; EC=2.7.11.1; Kinase from chicken homolog B; hKFC-B; MARK Kinase; MARKK; Prostate-derived sterile 20-like kinase 2; PSK-2; PSK2; Prostate-derived STE20-like kinase 2; Thousand and one amino acid protein kinase 1; TAOK1; hTAOK1;	S990	S990	SRSTSVTSQISNGSH
634	O00459	Phosphatidylinositol 3-kinase regulatory subunit beta; PI3-kinase regulatory subunit beta; PI3K regulatory subunit beta; PtdIns-3-kinase regulatory subunit beta; Phosphatidylinositol 3-kinase 85 kDa regulatory subunit beta; PI3-kinase subunit p85-beta; PtdIns-3-kinase regulatory subunit p85-beta;	Y365	Y369	SSKIQGEYTLTLRKG
635	Q8VCW8	Acyl-CoA synthetase family member 2, mitochondrial; EC=6.2.1.-; Flags: Precursor;	S207	S185	SSPGGIKSKRLPDLS
636	O00418	Eukaryotic elongation factor 2 kinase; eEF-2 kinase; eEF-2K; EC=2.7.11.20; Calcium/calmodulin-dependent eukaryotic elongation factor 2 kinase;	S366	S366	SSRVRTISGSRPPLL
637	P17676	CCAAT/enhancer-binding protein beta; C/EBP beta; Liver activator protein; LAP; Liver-enriched inhibitory protein; LIP; Nuclear factor NF-IL6; Transcription factor 5; TCF-5;	T235	T220	SSSSPPGTPNPSESS
638	O00418	Eukaryotic elongation factor 2 kinase; eEF-2 kinase; eEF-2K; EC=2.7.11.20; Calcium/calmodulin-dependent eukaryotic elongation factor 2 kinase;	S78	S78	SSSSPRNSFNYRETW
639	Q15797	Mothers against decapentaplegic homolog 1; MAD homolog 1; Mothers against DPP homolog 1; JV4-1; Mad-related protein 1; SMAD family member 1; SMAD 1; Smad1; hSMAD1; Transforming growth factor-beta-signaling protein 1; BSP-1;	S206	S191	SSSTYPHSPASSDPG
640	Q00653	Nuclear factor NF-kappa-B p100 subunit; DNA-binding factor KBF2; H2TF1; Lymphocyte translocation chromosome 10 protein; Nuclear factor of kappa light polypeptide gene enhancer in B-cells 2; Oncogene Lyt-10; Lyt10; Contains: Nuclear factor NF-kappa-B p52 subunit;	S866	S871	STEVKEDSAYGSESV
641	P49815	Tuberin; Tuberous sclerosis 2 protein;	S1418	S1374	STEVKSKSQSGNLEG
642	O94804	Serine/threonine-protein kinase 10; EC=2.7.11.1; Lymphocyte-oriented kinase;	S20	S20	STFEKRRSKEYEHVR
643	P08581	Hepatocyte growth factor receptor; HGF receptor; EC=2.7.10.1; HGF/SF receptor; Proto-oncogene c-Met; Scatter factor receptor; SF receptor; Tyrosine-protein kinase Met; Flags: Precursor;	Y1349	Y1350	STFIGEHYVHVNATY
644	Q16836	Hydroxyacyl-coenzyme A dehydrogenase, mitochondrial; HCDH; EC=1.1.1.35; Medium and short-chain L-3-hydroxyacyl-coenzyme A dehydrogenase; Short-chain 3-hydroxyacyl-CoA dehydrogenase; Flags: Precursor;	S73	S74	STKGIEESLKRVTKK
645	Q6Q0C0	E3 ubiquitin-protein ligase TRAF7; EC=6.3.2.-; RING finger and WD repeat-containing protein 1; RING finger protein 119; TNF receptor-associated factor 7;	S88	S88	STPRRSDSAISVRSL
646	Q05655	Protein kinase C delta type; EC=2.7.11.13; Tyrosine-protein kinase PRKCD; EC=2.7.10.2; nPKC-delta; Contains: Protein kinase C delta type regulatory subunit; Contains: Protein kinase C delta type catalytic subunit; Sphingosine-dependent protein kinase-1; SDK1;	Y313	Y311	SVENVGIYQDFDKKP
647	Q9P2K8	Eukaryotic translation initiation factor 2-alpha kinase 4; EC=2.7.11.1; GCN2-like protein;	S261	S264	SVGNNEESPGNYEVL
648	P15336	Cyclic AMP-dependent transcription factor ATF-2; cAMP-dependent transcription factor ATF-2; EC=2.3.1.48; Activating transcription factor 2; Cyclic AMP-responsive element-binding protein 2; CREB-2; cAMP-responsive element-binding protein 2; HB16; Histone acetyltransferase ATF2; cAMP response element-binding protein CRE-BP1;	T69	T51	SVIVADQTPTPTRFL
649	P29460	Interleukin-12 subunit beta; IL-12B; Cytotoxic lymphocyte maturation factor 40 kDa subunit; CLMF p40; IL-12 subunit p40; NK cell stimulatory factor chain 2; NKSF2; Flags: Precursor;	Y314	Y304	SVQARDRYYNSSWSE
650	Q05397	Focal adhesion kinase 1; FADK 1; EC=2.7.10.2; Focal adhesion kinase-related nonkinase; FRNK; Protein phosphatase 1 regulatory subunit 71; PPP1R71; Protein-tyrosine kinase 2; p125FAK; pp125FAK;	Y397	Y407	SVSETDDYAEIIDEE
651	P11717	Cation-independent mannose-6-phosphate receptor; CI Man-6-P receptor; CI-MPR; M6PR; 300 kDa mannose 6-phosphate receptor; MPR 300; Insulin-like growth factor 2 receptor; Insulin-like growth factor II receptor; IGF-II receptor; M6P/IGF2 receptor; M6P/IGF2R; CD_antigen=CD222; Flags: Precursor;	S2484	S478	SVSFHDDSDEDLLNV
652	Q00G26	Perilipin-5; Lipid storage droplet protein 5;	S203	S253	SYFVRLGSLSKKVRY
653	P40189	Interleukin-6 receptor subunit beta; IL-6 receptor subunit beta; IL-6R subunit beta; IL-6R-beta; IL-6RB; CDw130; Interleukin-6 signal transducer; Membrane glycoprotein 130; gp130; Oncostatin-M receptor subunit alpha; CD_antigen=CD130; Flags: Precursor;	Y915	Y886	SYLPQTVRQGGYMPQ
654	Q12968	Nuclear factor of activated T-cells, cytoplasmic 3; NF-ATc3; NFATc3; NFATx; T-cell transcription factor NFAT4; NF-AT4;	S163	S130	SYRESSLSPSPASSI
655	P10721	Mast/stem cell growth factor receptor Kit; SCFR; EC=2.7.10.1; Piebald trait protein; PBT; Proto-oncogene c-Kit; Tyrosine-protein kinase Kit; p145 c-kit; v-kit Hardy-Zuckerman 4 feline sarcoma viral oncogene homolog; CD_antigen=CD117; Flags: Precursor;	Y721	Y703	TADAVNEYMDMKPGV
656	P51812	Ribosomal protein S6 kinase alpha-3; S6K-alpha-3; EC=2.7.11.1; 90 kDa ribosomal protein S6 kinase 3; p90-RSK 3; p90RSK3; Insulin-stimulated protein kinase 1; ISPK-1; MAP kinase-activated protein kinase 1b; MAPK-activated protein kinase 1b; MAPKAP kinase 1b; MAPKAPK-1b; Ribosomal S6 kinase 2; RSK-2; pp90RSK2;	S369	S326	TAKTPKDSPGIPPSA
657	Q01813	6-phosphofructokinase type C; EC=2.7.1.11; 6-phosphofructokinase, platelet type; Phosphofructo-1-kinase isozyme C; PFK-C; Phosphofructokinase 1; Phosphohexokinase;	T211	T192	TAQSHQRTFVLEVMG
658	Q9Y243	RAC-gamma serine/threonine-protein kinase; EC=2.7.11.1; Protein kinase Akt-3; Protein kinase B gamma; PKB gamma; RAC-PK-gamma; STK-2;	T305	T305	TDAATMKTFCGTPEY
659	Q9BX67	Junctional adhesion molecule C; JAM-C; JAM-2; Junctional adhesion molecule 3; JAM-3; Flags: Precursor;	S307	S290	TDDEGDFRHKSSFVI
660	Q16539	Mitogen-activated protein kinase 14; MAP kinase 14; MAPK 14; EC=2.7.11.24; Cytokine suppressive anti-inflammatory drug-binding protein; CSAID-binding protein; CSBP; MAP kinase MXI2; MAX-interacting protein 2; Mitogen-activated protein kinase p38 alpha; MAP kinase p38 alpha; Stress-activated protein kinase 2a; SAPK2a;	Y182	Y143	TDDEMTGYVATRWYR
661	Q9Y6W3	Calpain-7; EC=3.4.22.-; PalB homolog; PalBH;	Y620	Y621	TDGKKVYYPADPVPY
662	P54803	Galactocerebrosidase; GALCERase; EC=3.2.1.46; Galactocerebroside beta-galactosidase; Galactosylceramidase; Galactosylceramide beta-galactosidase; Flags: Precursor;	T381	T343	TDGLGNLTIIIETMT
663	O75582	Ribosomal protein S6 kinase alpha-5; S6K-alpha-5; EC=2.7.11.1; 90 kDa ribosomal protein S6 kinase 5; Nuclear mitogen- and stress-activated protein kinase 1; RSK-like protein kinase; RSKL;	S360	S350	TEMDPTYSPAATPQT
664	P43405	Tyrosine-protein kinase SYK; EC=2.7.10.2; Spleen tyrosine kinase; p72-Syk;	Y352	Y330	TEVYESPYADPDEIK
665	P11142	Heat shock cognate 71 kDa protein; Heat shock 70 kDa protein 8;	T502	T502	TGKENKITITNDKGR
666	P37238	Peroxisome proliferator-activated receptor gamma; PPAR-gamma; Nuclear receptor subfamily 1 group C member 3;	S273	S243	TGKTTDKSPFVIYDM
667	P62993	Growth factor receptor-bound protein 2; Adapter protein GRB2; Protein Ash; SH2/SH3 adapter GRB2;	Y209	Y209	TGMFPRNYVTPVNRN
668	Q99558	Mitogen-activated protein kinase kinase kinase 14; EC=2.7.11.25; NF-kappa-beta-inducing kinase; HsNIK; Serine/threonine-protein kinase NIK;	T559	T547	TGNYVPGTETHMAPE
669	P32119	Peroxiredoxin-2; EC=1.11.1.15; Natural killer cell-enhancing factor B; NKEF-B; PRP; Thiol-specific antioxidant protein; TSA; Thioredoxin peroxidase 1; Thioredoxin-dependent peroxide reductase 1;	T89	T179	THLAWINTPRKQGGL
670	P46939	Utrophin; Dystrophin-related protein 1; DRP-1;	Y3197	Y3409	THSRIEQYATRLAQM
671	Q9Z2R9	Eukaryotic translation initiation factor 2-alpha kinase 1; EC=2.7.11.1; Heme-controlled repressor; HCR; Heme-regulated eukaryotic initiation factor eIF-2-alpha kinase; Heme-regulated inhibitor; Hemin-sensitive initiation factor 2-alpha kinase;	T490	T501	THTSGVGTCLYASPE
672	P07357	Complement component C8 alpha chain; Complement component 8 subunit alpha; Flags: Precursor;	S346	T352	THYITEATVGGIYEY
673	O00763	Acetyl-CoA carboxylase 2; EC=6.4.1.2; ACC-beta; Includes: Biotin carboxylase; EC=6.3.4.14;	Y1560	Y1388	TKEASFEYLQNEGER
674	O43741	5'-AMP-activated protein kinase subunit beta-2; AMPK subunit beta-2;	S108	S110	TKIPLIKSHNDFVAI
675	Q13177	Serine/threonine-protein kinase PAK 2; EC=2.7.11.1; Gamma-PAK; PAK65; S6/H4 kinase; p21-activated kinase 2; PAK-2; p58; Contains: PAK-2p27; p27; Contains: PAK-2p34; p34; C-t-PAK2;	S197	S194	TKSIYTRSVIDPIPA
676	P21802	Fibroblast growth factor receptor 2; FGFR-2; EC=2.7.10.1; K-sam; KGFR; Keratinocyte growth factor receptor; CD_antigen=CD332; Flags: Precursor;	Y769	Y773	TLTTNEEYLDLSGPL
677	P22607	Fibroblast growth factor receptor 3; FGFR-3; EC=2.7.10.1; CD_antigen=CD333; Flags: Precursor;	Y760	Y718	TMTSTDEYLDLSVPF
678	Q13233	Mitogen-activated protein kinase kinase kinase 1; EC=2.7.11.25; MAPK/ERK kinase kinase 1; MEK kinase 1; MEKK 1;	S292	S133	TPPRRAPSPDGFSPY
679	Q14738	Serine/threonine-protein phosphatase 2A 56 kDa regulatory subunit delta isoform; PP2A B subunit isoform B'-delta; PP2A B subunit isoform B56-delta; PP2A B subunit isoform PR61-delta; PP2A B subunit isoform R5-delta;	S60	S17	TPSNKRPSNSAPPPT
680	P25774	Cathepsin S; EC=3.4.22.27; Flags: Precursor;	Y262	Y176	TQPTFFLYRSGVYDD
681	P17252	Protein kinase C alpha type; PKC-A; PKC-alpha; EC=2.7.11.13;	T638	T640	TRGQPVLTPPDQLVI
682	Q9UBK2	Peroxisome proliferator-activated receptor gamma coactivator 1-alpha; PGC-1-alpha; PPAR-gamma coactivator 1-alpha; PPARGC-1-alpha; Ligand effect modulator 6;	T263	T261	TSLSLPLTPESPNDP
683	P32121	Beta-arrestin-2; Arrestin beta-2;	T20	S18	TSPNGKLSIYLGKRD
684	Q15418	Ribosomal protein S6 kinase alpha-1; S6K-alpha-1; EC=2.7.11.1; 90 kDa ribosomal protein S6 kinase 1; p90-RSK 1; p90RSK1; p90S6K; MAP kinase-activated protein kinase 1a; MAPK-activated protein kinase 1a; MAPKAP kinase 1a; MAPKAPK-1a; Ribosomal S6 kinase 1; RSK-1;	S363	S381	TSRTPKDSPGIPPSA
685	P60484	Phosphatidylinositol 3,4,5-trisphosphate 3-phosphatase and dual-specificity protein phosphatase PTEN; EC=3.1.3.16; EC=3.1.3.48; EC=3.1.3.67; Mutated in multiple advanced cancers 1; Phosphatase and tensin homolog;	S370	S343	TSVTPDVSDNEPDHY
686	P43403	Tyrosine-protein kinase ZAP-70; EC=2.7.10.2; 70 kDa zeta-chain associated protein; Syk-related tyrosine kinase;	Y319	Y309	TSVYESPYSDPEELK
687	P49137	MAP kinase-activated protein kinase 2; MAPK-activated protein kinase 2; MAPKAP kinase 2; MAPKAP-K2; MAPKAPK-2; MK-2; MK2; EC=2.7.11.1;	T222	T152	TTHNSLATPCYTPYY
688	Q7KZI7	Serine/threonine-protein kinase MARK2; EC=2.7.11.1; EC=2.7.11.26; ELKL motif kinase 1; EMK-1; MAP/microtubule affinity-regulating kinase 2; PAR1 homolog; PAR1 homolog b; Par-1b; Par1b;	T208	T215	TVGNKLDTFCGSPPY
689	P42345	Serine/threonine-protein kinase mTOR; EC=2.7.11.1; FK506-binding protein 12-rapamycin complex-associated protein 1; FKBP12-rapamycin complex-associated protein; Mammalian target of rapamycin; mTOR; Mechanistic target of rapamycin; Rapamycin and FKBP12 target 1; Rapamycin target protein 1;	S2481	S2387	TVPESIHSFIGDGLV
690	Q16644	MAP kinase-activated protein kinase 3; MAPK-activated protein kinase 3; MAPKAP kinase 3; MAPKAP-K3; MAPKAPK-3; MK-3; EC=2.7.11.1; Chromosome 3p kinase; 3pK;	T201	T204	TVQNALQTPCYTPYY
691	P55212	Caspase-6; CASP-6; EC=3.4.22.59; Apoptotic protease Mch-2; Contains: Caspase-6 subunit p18; Contains: Caspase-6 subunit p11; Flags: Precursor;	S257	S268	TVVNRKVSHRKVDIC
692	Q15375	Ephrin type-A receptor 7; EC=2.7.10.1; EPH homology kinase 3; EHK-3; EPH-like kinase 11; EK11; hEK11; Flags: Precursor;	Y614	Y609	TYIDPETYEDPNRAV
693	Q96I99	Succinyl-CoA ligase [GDP-forming] subunit beta, mitochondrial; EC=6.2.1.4; GTP-specific succinyl-CoA synthetase subunit beta; Succinyl-CoA synthetase beta-G chain; SCS-betaG; Flags: Precursor;	S149	S149	VAEALNISRETYFAI
694	P35968	Vascular endothelial growth factor receptor 2; VEGFR-2; EC=2.7.10.1; Fetal liver kinase 1; FLK-1; Kinase insert domain receptor; KDR; Protein-tyrosine kinase receptor flk-1; CD_antigen=CD309; Flags: Precursor;	Y1214	Y1207	VCDPKFHYDNTAGIS
695	P49407	Beta-arrestin-1; Arrestin beta-1;	Y47	Y46	VCLIDPEYLKDRKVY
696	Q16270	Insulin-like growth factor-binding protein 7; IBP-7; IGF-binding protein 7; IGFBP-7; IGFBP-rP1; MAC25 protein; PGI2-stimulating factor; Prostacyclin-stimulating factor; Tumor-derived adhesion factor; TAF; Flags: Precursor;	Y117	Y118	VCVCKSRYPVCGSDG
697	P35228	Nitric oxide synthase, inducible; EC=1.14.13.39; Hepatocyte NOS; HEP-NOS; Inducible NO synthase; Inducible NOS; iNOS; NOS type II; Peptidyl-cysteine S-nitrosylase NOS2;	Y151	Y148	VDFVKQYYSSFKELK
698	Q8IW41	MAP kinase-activated protein kinase 5; MAPK-activated protein kinase 5; MAPKAP kinase 5; MAPKAP-K5; MAPKAPK-5; MK-5; MK5; EC=2.7.11.1; p38-regulated/activated protein kinase; PRAK;	T182	T185	VDQGDLMTPQFTPYY
699	Q03135	Caveolin-1;	Y14	Y14	VDSEGFLYAAPVREQ
700	P05067	Amyloid beta A4 protein; ABPP; APPI; APP; Alzheimer disease amyloid protein; Cerebral vascular amyloid peptide; CVAP; PreA4; Protease nexin-II; PN-II; Contains: N-APP; Contains: Soluble APP-alpha; S-APP-alpha; Contains: Soluble APP-beta; S-APP-beta; Contains: C99; Contains: Beta-amyloid protein 42; Beta-APP42; Contains: Beta-amyloid protein 40; Beta-APP40; Contains: C83; Contains: P3(42); Contain…	T743	T506	VEVDAAVTPEERHLS
701	P11021	78 kDa glucose-regulated protein; GRP-78; Endoplasmic reticulum lumenal Ca(2+)-binding protein grp78; Heat shock 70 kDa protein 5; Immunoglobulin heavy chain-binding protein; BiP; Flags: Precursor;	T229	T227	VFDLGGGTFDVSLLT
702	P07996	Thrombospondin-1; Flags: Precursor;	S1033	S1038	VFGYQSSSRFYVVMW
703	Q05655	Protein kinase C delta type; EC=2.7.11.13; Tyrosine-protein kinase PRKCD; EC=2.7.10.2; nPKC-delta; Contains: Protein kinase C delta type regulatory subunit; Contains: Protein kinase C delta type catalytic subunit; Sphingosine-dependent protein kinase-1; SDK1;	T507	T516	VGENKASTFCGTPDY
704	Q14376	UDP-glucose 4-epimerase; EC=5.1.3.2; Galactowaldenase; UDP-galactose 4-epimerase;	Y157	Y161	VGGCTNPYGKSKYFI
705	P43234	Cathepsin O; EC=3.4.22.42; Flags: Precursor;	Y145	Y144	VGGIESAYAIKGHNL
706	P05412	Transcription factor AP-1; Activator protein 1; AP1; Proto-oncogene c-Jun; V-jun avian sarcoma virus 17 oncogene homolog; p39;	S73	S69	VGLLKLASPELERLI
707	Q9ULC5	Long-chain-fatty-acid--CoA ligase 5; EC=6.2.1.3; Long-chain acyl-CoA synthetase 5; LACS 5;	S580	S580	VHGESLRSCLIGIVV
708	P38646	Stress-70 protein, mitochondrial; 75 kDa glucose-regulated protein; GRP-75; Heat shock 70 kDa protein 9; Mortalin; MOT; Peptide-binding protein 74; PBP74; Flags: Precursor;	T62	T64	VIGIDLGTTNSCVAV
709	P07195	L-lactate dehydrogenase B chain; LDH-B; EC=1.1.1.27; LDH heart subunit; LDH-H; Renal carcinoma antigen NY-REN-46;	T249	T248	VIRLKGYTNWAIGLS
710	P05387	60S acidic ribosomal protein P2; Renal carcinoma antigen NY-REN-44;	S79	S259	VISAAPGSAASSTGS
711	Q6XZB0	Lipase member I; LIPI; EC=3.1.1.-; Cancer/testis antigen 17; CT17; LPD lipase; Membrane-associated phosphatidic acid-selective phospholipase A1-beta; mPA-PLA1 beta; Flags: Precursor;	Y391	Y391	VKILTGFYQDFEKIS
712	O60488	Long-chain-fatty-acid--CoA ligase 4; EC=6.2.1.3; Long-chain acyl-CoA synthetase 4; LACS 4;	Y582	Y589	VKLQAGEYVSLGKVE
713	Q9P2R7	Succinyl-CoA ligase [ADP-forming] subunit beta, mitochondrial; EC=6.2.1.5; ATP-specific succinyl-CoA synthetase subunit beta; Renal carcinoma antigen NY-REN-39; Succinyl-CoA synthetase beta-A chain; SCS-betaA; Flags: Precursor;	T448	S448	VKLSEIVSLAKQAQV
714	P34947	G protein-coupled receptor kinase 5; EC=2.7.11.16; G protein-coupled receptor kinase GRK5;	S484	S486	VLDIEQFSTVKGVNL
715	Q6T3U4	Niemann-Pick C1-like protein 1; Flags: Precursor;	S746	S735	VLGDVAPSMFLSSFS
716	P19784	Casein kinase II subunit alpha'; CK II alpha'; EC=2.7.11.1;	Y256	Y256	VLGTDELYGYLKKYH
717	P11309	Serine/threonine-protein kinase pim-1; EC=2.7.11.1;	S189	S99	VLLKKVGSGFRGVIK
718	P46019	Phosphorylase b kinase regulatory subunit alpha, liver isoform; Phosphorylase kinase alpha L subunit;	S729	S727	VLNTHRKSLNLVDIP
719	O60674	Tyrosine-protein kinase JAK2; EC=2.7.10.2; Janus kinase 2; JAK-2;	Y1007	Y1012	VLPQDKEYYKVKEPG
720	Q9NZJ5	Eukaryotic translation initiation factor 2-alpha kinase 3; EC=2.7.11.1; PRKR-like endoplasmic reticulum kinase; Pancreatic eIF2-alpha kinase; HsPEK; Flags: Precursor;	S1094	T1071	VLRQRSRTMSLSGNK
721	Q8N5S9	Calcium/calmodulin-dependent protein kinase kinase 1; CaM-KK 1; CaM-kinase kinase 1; CaMKK 1; EC=2.7.11.17; CaM-kinase IV kinase; Calcium/calmodulin-dependent protein kinase kinase alpha; CaM-KK alpha; CaM-kinase kinase alpha; CaMKK alpha;	S74	S75	VLSSRKLSLQERSSG
722	P18669	Phosphoglycerate mutase 1; EC=3.1.3.13; EC=5.4.2.11; EC=5.4.2.4; BPG-dependent PGAM 1; Phosphoglycerate mutase isozyme B; PGAM-B;	S14	S14	VLVRHGESAWNLENR
723	O14543	Suppressor of cytokine signaling 3; SOCS-3; Cytokine-inducible SH2 protein 3; CIS-3; STAT-induced STAT inhibitor 3; SSI-3;	Y204	Y188	VNGHLDSYEKMTQLP
724	Q16836	Hydroxyacyl-coenzyme A dehydrogenase, mitochondrial; HCDH; EC=1.1.1.35; Medium and short-chain L-3-hydroxyacyl-coenzyme A dehydrogenase; Short-chain 3-hydroxyacyl-CoA dehydrogenase; Flags: Precursor;	Y226	Y227	VNRLLVPYMMEAVRL
725	Q92539	Phosphatidate phosphatase LPIN2; EC=3.1.3.4; Lipin-2;	S106	S106	VPAYLATSPIPTEDQ
726	Q9NTG7	NAD-dependent protein deacetylase sirtuin-3, mitochondrial; hSIRT3; EC=3.5.1.-; Regulatory protein SIR2 homolog 3; SIR2-like protein 3; Flags: Precursor;	T284	T174	VPHCRVCTGIVKPDI
727	P30085	UMP-CMP kinase; EC=2.7.4.14; Deoxycytidylate kinase; CK; dCMP kinase; Nucleoside-diphosphate kinase; EC=2.7.4.6; Uridine monophosphate/cytidine monophosphate kinase; UMP/CMP kinase; UMP/CMPK;	S70	S70	VPVEITISLLKRAMD
728	Q05769	Prostaglandin G/H synthase 2; EC=1.14.99.1; Cyclooxygenase-2; COX-2; Glucocorticoid-regulated inflammatory cyclooxygenase; Gripghs; Macrophage activation-associated marker protein P71/73; PES-2; PHS II; Prostaglandin H2 synthase 2; PGH synthase 2; PGHS-2; Prostaglandin-endoperoxide synthase 2; TIS10 protein; Flags: Precursor;	S437	S437	VQKVAKASIDQSRQM
729	O60674	Tyrosine-protein kinase JAK2; EC=2.7.10.2; Janus kinase 2; JAK-2;	Y221	Y195	VRAKIQEYHILTRKR
730	P49840	Glycogen synthase kinase-3 alpha; GSK-3 alpha; EC=2.7.11.26; Serine/threonine-protein kinase GSK3A; EC=2.7.11.1;	S278	S185	VRGEPNVSYICSRYY
731	P36507	Dual specificity mitogen-activated protein kinase kinase 2; MAP kinase kinase 2; MAPKK 2; EC=2.7.12.2; ERK activator kinase 2; MAPK/ERK kinase 2; MEK 2;	S222	S220	VSGQLIDSMANSFVG
732	Q13489	Baculoviral IAP repeat-containing protein 3; EC=6.3.2.-; Apoptosis inhibitor 2; API2; C-IAP2; IAP homolog C; Inhibitor of apoptosis protein 1; IAP-1; hIAP-1; hIAP1; RING finger protein 49; TNFR2-TRAF-signaling complex protein 1;	T254	T115	VSNVTMQTHEARVKT
733	P11274	Breakpoint cluster region protein; EC=2.7.11.1; Renal carcinoma antigen NY-REN-26;	Y360	Y373	VSPSPTTYRMYRDKS
734	P09619	Platelet-derived growth factor receptor beta; PDGF-R-beta; PDGFR-beta; EC=2.7.10.1; Beta platelet-derived growth factor receptor; Beta-type platelet-derived growth factor receptor; CD140 antigen-like family member B; Platelet-derived growth factor receptor 1; PDGFR-1; CD_antigen=CD140b; Flags: Precursor;	Y579	Y546	VSSDGHEYIYVDPMQ
735	Q13163	Dual specificity mitogen-activated protein kinase kinase 5; MAP kinase kinase 5; MAPKK 5; EC=2.7.12.2; MAPK/ERK kinase 5; MEK 5;	S311	S234	VSTQLVNSIAKTYVG
736	Q9BVC4	Target of rapamycin complex subunit LST8; TORC subunit LST8; G protein beta subunit-like; Gable; Protein GbetaL; Mammalian lethal with SEC13 protein 8; mLST8;	T214	T215	VTQLIPKTKIPAHNR
737	P54707	Potassium-transporting ATPase alpha chain 2; EC=3.6.3.10; Non-gastric H(+)/K(+) ATPase subunit alpha; Proton pump;	T362	T356	VTVSLSLTAKRMAKK
738	P31946	14-3-3 protein beta/alpha; Protein 1054; Protein kinase C inhibitor protein 1; KCIP-1; Contains: 14-3-3 protein beta/alpha, N-terminally processed;	S60	S40	VVGARRSSWRVISSI
739	P63104	14-3-3 protein zeta/delta; Protein kinase C inhibitor protein 1; KCIP-1;	S58	S62	VVGARRSSWRVVSSI
740	O60602	Toll-like receptor 5; Toll/interleukin-1 receptor-like protein 3; Flags: Precursor;	Y798	Y800	VVGSLSQYQLMKHKP
741	P08575	Receptor-type tyrosine-protein phosphatase C; EC=3.1.3.48; Leukocyte common antigen; L-CA; T200; CD_antigen=CD45; Flags: Precursor;	Y1216	Y735	VVSTFEQYQFLYDTI
742	Q16543	Hsp90 co-chaperone Cdc37; Hsp90 chaperone protein kinase-targeting subunit; p50Cdc37; Contains: Hsp90 co-chaperone Cdc37, N-terminally processed;	S13	S13	VWDHIEVSDDEDETH
743	P54753	Ephrin type-B receptor 3; EC=2.7.10.1; EPH-like tyrosine kinase 2; EPH-like kinase 2; Embryonic kinase 2; EK2; hEK2; Tyrosine-protein kinase TYRO6; Flags: Precursor;	Y614	Y606	VYIDPFTYEDPNEAV
744	P46976	Glycogenin-1; GN-1; GN1; EC=2.4.1.186;	Y332	Y314	WEQGQADYMGVDSFD
745	P06737	Glycogen phosphorylase, liver form; EC=2.4.1.1;	Y75	Y75	WIRTQQHYYERDPKR
746	Q92896	Golgi apparatus protein 1; CFR-1; Cysteine-rich fibroblast growth factor receptor; E-selectin ligand 1; ESL-1; Golgi sialoglycoprotein MG-160; Flags: Precursor;	Y564	Y427	WKLDVVLYRKCQGDA
747	P18669	Phosphoglycerate mutase 1; EC=3.1.3.13; EC=5.4.2.11; EC=5.4.2.4; BPG-dependent PGAM 1; Phosphoglycerate mutase isozyme B; PGAM-B;	Y92	Y46	WRLNERHYGALTGLN
748	P60174	Triosephosphate isomerase; TIM; EC=5.3.1.1; Triose-phosphate isomerase;	Y202	Y164	WSKVVLAYEPVWAIG
749	Q96EB6	NAD-dependent protein deacetylase sirtuin-1; hSIRT1; EC=3.5.1.-; Regulatory protein SIR2 homolog 1; SIR2-like protein 1; hSIR2; Contains: SirtT1 75 kDa fragment; 75SirT1;	S27	S53	WTPGAAGSPAEEPLR
750	Q9NZU0	Leucine-rich repeat transmembrane protein FLRT3; Fibronectin-like domain-containing leucine-rich transmembrane protein 3; Flags: Precursor;	S322	S324	WVRDWLQSLPLKVNV
751	P04406	Glyceraldehyde-3-phosphate dehydrogenase; GAPDH; EC=1.2.1.12; Peptidyl-cysteine S-nitrosylase GAPDH; EC=2.6.99.-;	Y320	Y396	WYDNEFGYSNRVVDL
752	P63000	Ras-related C3 botulinum toxin substrate 1; Cell migration-inducing gene 5 protein; Ras-like protein TC25; p21-Rac1; Flags: Precursor;	S71	S83	YDRLRPLSYPQTDVF
753	Q8IV61	Ras guanyl-releasing protein 3; Calcium and DAG-regulated guanine nucleotide exchange factor III; Guanine nucleotide exchange factor for Rap1;	T133	T133	YDWMRRVTQRKKISK
754	O55091	Protein IMPACT; Imprinted and ancient gene protein;	S213	S217	YENKKIASATHNIYA
755	P06241	Tyrosine-protein kinase Fyn; EC=2.7.10.2; Proto-oncogene Syn; Proto-oncogene c-Fyn; Src-like kinase; SLK; p59-Fyn;	Y531	Y535	YFTATEPQYQPGDNL
756	P12931	Proto-oncogene tyrosine-protein kinase Src; EC=2.7.10.2; Proto-oncogene c-Src; pp60c-src; p60-Src;	Y530	Y62	YFTSTEPQYQPGENL
757	P98179	Putative RNA-binding protein 3; RNA-binding motif protein 3; RNPL;	Y146	Y286	YGGGYDNYGGGNYGS
758	Q14289	Protein-tyrosine kinase 2-beta; EC=2.7.10.2; Calcium-dependent tyrosine kinase; CADTK; Calcium-regulated non-receptor proline-rich tyrosine kinase; Cell adhesion kinase beta; CAK-beta; CAKB; Focal adhesion kinase 2; FADK 2; Proline-rich tyrosine kinase 2; Related adhesion focal tyrosine kinase; RAFTK;	Y580	Y584	YIEDEEYYKASVTRL
759	Q9NZI8	Insulin-like growth factor 2 mRNA-binding protein 1; IGF2 mRNA-binding protein 1; IMP-1; IMP1; Coding region determinant-binding protein; CRD-BP; IGF-II mRNA-binding protein 1; VICKZ family member 1; Zipcode-binding protein 1; ZBP-1;	S12	S12	YIGNLNESVTPADLE
760	P48736	Phosphatidylinositol 4,5-bisphosphate 3-kinase catalytic subunit gamma isoform; PI3-kinase subunit gamma; PI3K-gamma; PI3Kgamma; PtdIns-3-kinase subunit gamma; EC=2.7.1.153; Phosphatidylinositol 4,5-bisphosphate 3-kinase 110 kDa catalytic subunit gamma; PtdIns-3-kinase subunit p110-gamma; p110gamma; Phosphoinositide-3-kinase catalytic gamma polypeptide; Serine/threonine protein kinase PIK3CG; EC=…	T1024	T1027	YLALRHHTNLLIILF
761	P49407	Beta-arrestin-1; Arrestin beta-1;	Y54	Y53	YLKDRKVYVTLTCAF
762	Q8N5C8	TGF-beta-activated kinase 1 and MAP3K7-binding protein 3; Mitogen-activated protein kinase kinase kinase 7-interacting protein 3; NF-kappa-B-activating protein 1; TAK1-binding protein 3; TAB-3; TGF-beta-activated kinase 1-binding protein 3;	S60	S60	YLYMEYHSPDDTRMN
763	P41279	Mitogen-activated protein kinase kinase kinase 8; EC=2.7.11.25; Cancer Osaka thyroid oncogene; Proto-oncogene c-Cot; Serine/threonine-protein kinase cot; Tumor progression locus 2; TPL-2;	T290	T291	YPKDLRGTEIYMSPE
764	Q13469	Nuclear factor of activated T-cells, cytoplasmic 2; NF-ATc2; NFATc2; NFAT pre-existing subunit; NF-ATp; T-cell transcription factor NFAT1;	S759	S761	YQRSKSLSPSQLGYQ
765	P04040	Catalase; EC=1.11.1.6;	Y386	Y386	YRARVANYQRDGPMC
766	Q60591	Nuclear factor of activated T-cells, cytoplasmic 2; NF-ATc2; NFATc2; NFAT pre-existing subunit; NF-ATp; T-cell transcription factor NFAT1;	S170	S175	YREPLCLSPASSGSS
767	Q00534	Cyclin-dependent kinase 6; EC=2.7.11.22; Cell division protein kinase 6; Serine/threonine-protein kinase PLSTIRE;	T177	T177	YSFQMALTSVVVTLW
768	P31152	Mitogen-activated protein kinase 4; MAP kinase 4; MAPK 4; EC=2.7.11.24; Extracellular signal-regulated kinase 4; ERK-4; MAP kinase isoform p63; p63-MAPK;	S186	S189	YSHKGHLSEGLVTKW
769	Q9NZJ5	Eukaryotic translation initiation factor 2-alpha kinase 3; EC=2.7.11.1; PRKR-like endoplasmic reticulum kinase; Pancreatic eIF2-alpha kinase; HsPEK; Flags: Precursor;	S555	S533	YSRLRKESETQCQTD
770	P17661	Desmin;	S12	S12	YSSSQRVSSYRRTFG
771	P08581	Hepatocyte growth factor receptor; HGF receptor; EC=2.7.10.1; HGF/SF receptor; Proto-oncogene c-Met; Scatter factor receptor; SF receptor; Tyrosine-protein kinase Met; Flags: Precursor;	Y1356	Y1357	YVHVNATYVNVKCVA
